# Supplementary material for: Neuroimaging correlates of psychological resilience: an Open Science systematic review and meta-analysis
Source: Front Neuroimaging. 2025 May 13;4:1487888. doi: 10.3389/fnimg.2025.1487888 (PMC12106531; doi:10.3389/fnimg.2025.1487888)
Supplement: Supplementary file 1 [file Data_Sheet_1.zip › readme.txt.txt]

The file R01_Resilience_Metaanalysis.xml is the curated Zotero library generated from this systematic review and used in the meta-analysis.  The curated Zotero library can be found at: https://www.zotero.org/groups/4721296/resilience_systematic_review/library

Python code traverses the curated library and extract regions associated with psychological resilience for subsequent meta-analysis in GingerALE.  Python code can be found at github:
https://github.com/gandrewjames/resilience_metaanalysis
