# Supplementary material for: Neuroimaging correlates of psychological resilience: an Open Science systematic review and meta-analysis
Source: Front Neuroimaging. 2025 May 13;4:1487888. doi: 10.3389/fnimg.2025.1487888 (PMC12106531; doi:10.3389/fnimg.2025.1487888)
Supplement: Supplementary file 1 [file Data_Sheet_1.zip › Resilience_Systematic_Review_2025.xml]

<?xml version="1.0" encoding="UTF-8"?>
<xml><records><record><database name="MyLibrary">MyLibrary</database><source-app name="Zotero">Zotero</source-app><ref-type name="Journal Article">17</ref-type><contributors><authors><author>Cisler, Josh M.</author><author>Sigel, Benjamin A.</author><author>Kramer, Teresa L.</author><author>Smitherman, Sonet</author><author>Vanderzee, Karin</author><author>Pemberton, Joy</author><author>Kilts, Clinton D.</author></authors></contributors><titles><title>Modes of Large-Scale Brain Network Organization during Threat Processing and Posttraumatic Stress Disorder Symptom Reduction during TF-CBT among Adolescent Girls</title><secondary-title>PloS One</secondary-title></titles><periodical><full-title>PloS One</full-title><abbr-1>PLoS ONE</abbr-1></periodical><pages>e0159620</pages><volume>11</volume><number>8</number><issue>8</issue><keywords><keyword>Adolescent</keyword><keyword>Brain</keyword><keyword>Female</keyword><keyword>Humans</keyword><keyword>Magnetic Resonance Imaging</keyword><keyword>Nerve Net</keyword><keyword>Child</keyword><keyword>Case-Control Studies</keyword><keyword>cognitive behavioral therapy</keyword><keyword>Cognitive Therapy</keyword><keyword>prediction</keyword><keyword>posttraumatic stress disorder</keyword><keyword>Emotions</keyword><keyword>Stress Disorders, Post-Traumatic</keyword><keyword>adolescent</keyword><keyword>human</keyword><keyword>functional magnetic resonance imaging</keyword><keyword>functional connectivity</keyword><keyword>child</keyword><keyword>emotion</keyword><keyword>fear</keyword><keyword>clinical article</keyword><keyword>female</keyword><keyword>article</keyword><keyword>brain region</keyword><keyword>nerve cell network</keyword><keyword>school child</keyword><keyword>nuclear magnetic resonance scanner</keyword><keyword>threat</keyword><keyword>task performance</keyword><keyword>symptom</keyword><keyword>treatment response</keyword><keyword>information processing</keyword><keyword>facial expression</keyword><keyword>treatment outcome</keyword><keyword>Achieva X</keyword><keyword>assault</keyword><keyword>trauma-focused cognitive behavioral therapy</keyword></keywords><dates><year>2016</year><pub-dates><date>2016</date></pub-dates></dates><isbn>1932-6203</isbn><electronic-resource-num>10.1371/journal.pone.0159620</electronic-resource-num><abstract>Posttraumatic stress disorder (PTSD) is often chronic and disabling across the lifespan. The gold standard treatment for adolescent PTSD is Trauma-Focused Cognitive-Behavioral Therapy (TF-CBT), though treatment response is variable and mediating neural mechanisms are not well understood. Here, we test whether PTSD symptom reduction during TF-CBT is associated with individual differences in large-scale brain network organization during emotion processing. Twenty adolescent girls, aged 11-16, with PTSD related to assaultive violence completed a 12-session protocol of TF-CBT. Participants completed an emotion processing task, in which neutral and fearful facial expressions were presented either overtly or covertly during 3T fMRI, before and after treatment. Analyses focused on characterizing network properties of modularity, assortativity, and global efficiency within an 824 region-of-interest brain parcellation separately during each of the task blocks using weighted functional connectivity matrices. We similarly analyzed an existing dataset of healthy adolescent girls undergoing an identical emotion processing task to characterize normative network organization. Pre-treatment individual differences in modularity, assortativity, and global efficiency during covert fear vs neutral blocks predicted PTSD symptom reduction. Patients who responded better to treatment had greater network modularity and assortativity but lesser efficiency, a pattern that closely resembled the control participants. At a group level, greater symptom reduction was associated with greater pre-to-post-treatment increases in network assortativity and modularity, but this was more pronounced among participants with less symptom improvement. The results support the hypothesis that modularized and resilient brain organization during emotion processing operate as mechanisms enabling symptom reduction during TF-CBT.</abstract><research-notes>1st keep&#xD;&#xD;2nd exclude sample (PTSD symptom reduction)</research-notes><remote-database-name>PubMed</remote-database-name><language>eng</language><urls><text-urls><url>http://dx.doi.org/10.1371/journal.pone.0159620</url><url>http://www.ncbi.nlm.nih.gov/pubmed/27505076</url><url>http://dx.doi.org/10.1371/journal.pone.0159620</url><url>http://www.ncbi.nlm.nih.gov/pubmed/27505076</url></text-urls></urls></record><record><database name="MyLibrary">MyLibrary</database><source-app name="Zotero">Zotero</source-app><ref-type name="Journal Article">17</ref-type><contributors><authors><author>Pompilus, Marjory</author><author>Colon-Perez, Luis M.</author><author>Grudny, Matteo M.</author><author>Febo, Marcelo</author></authors></contributors><titles><title>Contextual experience modifies functional connectome indices of topological strength and efficiency.</title><secondary-title>Scientific reports</secondary-title></titles><periodical><full-title>Scientific reports</full-title><abbr-1>Sci Rep</abbr-1></periodical><pages>19843</pages><volume>10</volume><number>1</number><issue>1</issue><keywords><keyword>Female</keyword><keyword>Image Processing, Computer-Assisted</keyword><keyword>Magnetic Resonance Imaging</keyword><keyword>Male</keyword><keyword>Animals</keyword><keyword>Rats</keyword><keyword>Memory, Episodic</keyword><keyword>Cerebral Cortex/*diagnostic imaging</keyword><keyword>Connectome/*methods</keyword><keyword>Hypothalamus/*diagnostic imaging</keyword><keyword>rat</keyword><keyword>connectome</keyword><keyword>female</keyword><keyword>male</keyword><keyword>brain cortex</keyword><keyword>nuclear magnetic resonance imaging</keyword><keyword>animal</keyword><keyword>diagnostic imaging</keyword><keyword>episodic memory</keyword><keyword>hypothalamus</keyword><keyword>image processing</keyword><keyword>procedures</keyword></keywords><dates><year>2020</year><pub-dates><date>2020 Nov 16</date></pub-dates></dates><isbn>2045-2322</isbn><electronic-resource-num>10.1038/s41598-020-76935-0</electronic-resource-num><abstract>Stimuli presented at short temporal delays before functional magnetic resonance imaging (fMRI) can have a robust impact on the organization of synchronous activity  in resting state networks. This presents an opportunity to investigate how sensory,  affective and cognitive stimuli alter functional connectivity in rodent models. In  the present study we assessed the effect on functional connectivity of a familiar  contextual stimulus presented 10 min prior to sedation for imaging. A subset of  animals were co-presented with an unfamiliar social stimulus in the same environment  to further investigate the effect of familiarity on network topology. Rats were  imaged at 11.1 T and graph theory analysis was applied to matrices generated from  seed-based functional connectivity data sets with 144 brain regions (nodes) and  10,152 pairwise correlations (after excluding 144 diagonal edges). Our results show  substantial changes in network topology in response to the familiar (context).  Presentation of the familiar context, both in the absence and presence of the social  stimulus, strongly reduced network strength, global efficiency, and altered the  location of the highest eigenvector centrality nodes from cortex to the  hypothalamus. We did not observe changes in modular organization, nodal cartographic  assignments, assortative mixing, rich club organization, and network resilience. We  propose that experiential factors, perhaps involving associative or episodic memory,  can exert a dramatic effect on functional network strength and efficiency when  presented at a short temporal delay before imaging.</abstract><research-notes>1st exclude def resilience</research-notes><language>eng</language><urls><text-urls><url>http://dx.doi.org/10.1038/s41598-020-76935-0</url></text-urls></urls></record><record><database name="MyLibrary">MyLibrary</database><source-app name="Zotero">Zotero</source-app><ref-type name="Journal Article">17</ref-type><contributors><authors><author>Leaver, Amber M.</author><author>Yang, Hongyu</author><author>Siddarth, Prabha</author><author>Vlasova, Roza M.</author><author>Krause, Beatrix</author><author>St Cyr, Natalie</author><author>Narr, Katherine L.</author><author>Lavretsky, Helen</author></authors></contributors><titles><title>Resilience and amygdala function in older healthy and depressed adults.</title><secondary-title>Journal of affective disorders</secondary-title></titles><periodical><full-title>Journal of affective disorders</full-title><abbr-1>J Affect Disord</abbr-1></periodical><pages>27-34</pages><volume>237</volume><keywords><keyword>default mode network</keyword><keyword>Brain Mapping</keyword><keyword>Female</keyword><keyword>Humans</keyword><keyword>Male</keyword><keyword>fMRI</keyword><keyword>Aged</keyword><keyword>Aging</keyword><keyword>Middle Aged</keyword><keyword>Amygdala</keyword><keyword>depression</keyword><keyword>human</keyword><keyword>*Aging</keyword><keyword>Major Depression</keyword><keyword>amygdala</keyword><keyword>functional magnetic resonance imaging</keyword><keyword>functional connectivity</keyword><keyword>*Resilience, Psychological</keyword><keyword>*Amygdala</keyword><keyword>Amygdala/*physiopathology</keyword><keyword>*fMRI</keyword><keyword>*Late-life depression</keyword><keyword>*Resilience</keyword><keyword>Depressive Disorder/*physiopathology</keyword><keyword>Magnetic Resonance Imaging/methods</keyword><keyword>Neural Pathways/physiopathology</keyword><keyword>Resilience</keyword><keyword>brain</keyword><keyword>clinical article</keyword><keyword>controlled study</keyword><keyword>female</keyword><keyword>male</keyword><keyword>article</keyword><keyword>resting state network</keyword><keyword>nerve cell network</keyword><keyword>aged</keyword><keyword>priority journal</keyword><keyword>psychological resilience</keyword><keyword>frontal cortex</keyword><keyword>functional neuroimaging</keyword><keyword>case control study</keyword><keyword>BOLD signal</keyword><keyword>brain function</keyword><keyword>symptom</keyword><keyword>arterial spin labeling</keyword><keyword>basolateral amygdala</keyword><keyword>corticomedial amygdala</keyword><keyword>mental patient</keyword><keyword>NCT01902004</keyword><keyword>thalamus medialis centralis nucleus</keyword><keyword>Resilience (Psychological)</keyword><keyword>Geriatrics</keyword><keyword>Group Differences</keyword><keyword>Late-life depression</keyword><keyword>Psychiatric Symptoms</keyword><keyword>Test Construction</keyword></keywords><dates><year>2018</year><pub-dates><date>2018 Sep</date></pub-dates></dates><isbn>1573-2517 0165-0327</isbn><electronic-resource-num>10.1016/j.jad.2018.04.109</electronic-resource-num><abstract>BACKGROUND: Previous studies suggest that low emotional resilience may correspond with increased or over-active amygdala function. Complementary studies suggest that  emotional resilience increases with age; older adults tend to have decreased  attentional bias to negative stimuli compared to younger adults. Amygdala nuclei and  related brain circuits have been linked to negative affect, and depressed patients  have been demonstrated to have abnormal amygdala function. METHODS: In the current  study, we correlated psychological resilience measures with amygdala function  measured with resting-state arterial spin-labelled (ASL) and  blood-oxygenation-level-dependent (BOLD) functional magnetic resonance imaging  (fMRI) in older adults with and without depression. Specifically, we targeted the  basolateral, centromedial, and superficial nuclei groups of the amygdala, which have  different functions and brain connections. RESULTS: High levels of psychological  resilience correlated with lower basal levels of amygdala activity measured with ASL  fMRI. High resilience also correlated with decreased connectivity between amygdala  nuclei and the ventral default-mode network independent of depression status.  Instead, lower depression symptoms were associated with higher connectivity between  the amygdalae and dorsal frontal networks. LIMITATIONS: Future multi-site studies  with larger sample size and improved neuroimaging technologies are needed.  Longitudinal studies that target resilience to naturalistic stressors will also be a  powerful contribution to the field. CONCLUSIONS: Our results suggest that resilience  in older adults is more closely related to function in ventral amygdala networks,  while late-life depression is related to reduced connectivity between the amygdala  and dorsal frontal regions.</abstract><research-notes>1st keep&#xD;&#xD;2nd disease MDD&#xD;&#xD;2nd rs-fMRI&#xD;&#xD;2nd sample MDD&#xD;&#xD;2nd sample normative&#xD;&#xD;3rd resiliency MNI&#xD;&#xD;L_basolateralAmyg -26 -6 -20&#xD;&#xD;R_basolateralAmyg 26 -6 -20&#xD;&#xD;L_centromedialAmyg -18 -6 -14&#xD;&#xD;R_centromedialAmyg 18 -6 -14&#xD;&#xD;L_superficialAmyg -24 -8 -10&#xD;&#xD;R_superficialAmyg 24 -8 -10&#xD;&#xD;vDMN -2 -55 16&#xD;&#xD;3rd suscept MNI&#xD;&#xD;L_centromedialAmyg &amp;nbsp;&amp;nbsp; -18 &amp;nbsp;&amp;nbsp; -6 &amp;nbsp;&amp;nbsp; -14&#xD;&#xD;R_centromedialAmyg &amp;nbsp;&amp;nbsp; 18 &amp;nbsp;&amp;nbsp; -6 &amp;nbsp;&amp;nbsp; -14&#xD;&#xD;L_bilat_Frontal &amp;nbsp;&amp;nbsp; -35 &amp;nbsp;&amp;nbsp; 49 &amp;nbsp;&amp;nbsp; 19&#xD;&#xD;R_bilat_Frontal &amp;nbsp;&amp;nbsp; 35 &amp;nbsp;&amp;nbsp; 49 &amp;nbsp;&amp;nbsp; 19&#xD;&#xD;N=48</research-notes><language>eng</language><urls><text-urls><url>http://dx.doi.org/10.1016/j.jad.2018.04.109</url><url>http://dx.doi.org/10.1016/j.jad.2018.04.109</url></text-urls></urls></record><record><database name="MyLibrary">MyLibrary</database><source-app name="Zotero">Zotero</source-app><ref-type name="Journal Article">17</ref-type><contributors><authors><author>Thompson, Paul M.</author><author>Jahanshad, Neda</author></authors></contributors><titles><title>Novel Neuroimaging Methods to Understand How HIV Affects the Brain.</title><secondary-title>Current HIV/AIDS reports</secondary-title></titles><periodical><full-title>Current HIV/AIDS reports</full-title><abbr-1>Curr HIV/AIDS Rep</abbr-1></periodical><pages>289-298</pages><volume>12</volume><number>2</number><issue>2</issue><keywords><keyword>Humans</keyword><keyword>neuroimaging</keyword><keyword>human</keyword><keyword>risk</keyword><keyword>aging</keyword><keyword>cognition</keyword><keyword>functional magnetic resonance imaging</keyword><keyword>diffusion tensor imaging</keyword><keyword>imaging</keyword><keyword>atrophy</keyword><keyword>child</keyword><keyword>Magnetic Resonance Imaging/methods</keyword><keyword>AIDS Dementia Complex/*virology</keyword><keyword>Brain Mapping/*methods</keyword><keyword>Brain/*virology</keyword><keyword>brain</keyword><keyword>neuropathic pain</keyword><keyword>cognitive defect</keyword><keyword>nuclear magnetic resonance imaging</keyword><keyword>blood</keyword><keyword>marker</keyword><keyword>patient</keyword><keyword>cardiac resynchronization therapy device</keyword><keyword>adverse drug reaction</keyword><keyword>apathy</keyword><keyword>epidemic</keyword><keyword>Human immunodeficiency virus</keyword><keyword>implantable cardiac monitor</keyword><keyword>virus</keyword></keywords><dates><year>2015</year><pub-dates><date>2015 Jun</date></pub-dates></dates><isbn>1548-3576 1548-3568</isbn><electronic-resource-num>10.1007/s11904-015-0268-6</electronic-resource-num><abstract>In much of the developed world, the HIV epidemic has largely been controlled by antiretroviral treatment. Even so, there is growing concern that HIV-infected  individuals may be at risk for accelerated brain aging and a range of cognitive  impairments. What promotes or resists these changes is largely unknown. There is  also interest in discovering factors that promote resilience to HIV and combat its  adverse effects in children. Here, we review recent developments in brain imaging  that reveal how the virus affects the brain. We relate these brain changes to  changes in blood markers, cognitive function, and other patient outcomes or  symptoms, such as apathy or neuropathic pain. We focus on new and emerging  techniques, including new variants of brain MRI. Diffusion tensor imaging, for  example, can map the brain's structural connections, while fMRI can uncover  functional connections. Finally, we suggest how large-scale global research  alliances, such as ENIGMA, may resolve controversies over effects where evidence is  now lacking. These efforts pool scans from tens of thousands of individuals and  offer a source of power not previously imaginable for brain imaging studies.</abstract><research-notes>1st exclude review</research-notes><language>eng</language><urls><text-urls><url>http://dx.doi.org/10.1007/s11904-015-0268-6</url><url>http://dx.doi.org/10.1007/s11904-015-0268-6</url></text-urls></urls></record><record><database name="MyLibrary">MyLibrary</database><source-app name="Zotero">Zotero</source-app><ref-type name="Journal Article">17</ref-type><contributors><authors><author>Caeyenberghs, Karen</author><author>Verhelst, Helena</author><author>Clemente, Adam</author><author>Wilson, Peter H.</author></authors></contributors><titles><title>Mapping the functional connectome in traumatic brain injury: What can graph metrics tell us?</title><secondary-title>NeuroImage</secondary-title></titles><periodical><full-title>NeuroImage</full-title><abbr-1>Neuroimage</abbr-1></periodical><pages>113-123</pages><volume>160</volume><keywords><keyword>Humans</keyword><keyword>graph theory</keyword><keyword>posttraumatic stress disorder</keyword><keyword>Connectome</keyword><keyword>human</keyword><keyword>systematic review</keyword><keyword>cognition</keyword><keyword>functional magnetic resonance imaging</keyword><keyword>functional connectivity</keyword><keyword>*Models, Neurological</keyword><keyword>Magnetic Resonance Imaging/methods</keyword><keyword>Brain Mapping/*methods</keyword><keyword>*Connectome</keyword><keyword>*Functional MRI</keyword><keyword>*Graph theory</keyword><keyword>*Network</keyword><keyword>*Traumatic brain injury</keyword><keyword>Brain Injuries, Traumatic/*physiopathology</keyword><keyword>Nerve Net/*physiopathology</keyword><keyword>Neural Pathways/*physiopathology</keyword><keyword>Graph theory</keyword><keyword>connectome</keyword><keyword>article</keyword><keyword>nerve cell network</keyword><keyword>brain mapping</keyword><keyword>priority journal</keyword><keyword>nerve cell plasticity</keyword><keyword>white matter</keyword><keyword>brain size</keyword><keyword>gray matter</keyword><keyword>neuropathology</keyword><keyword>disorders of higher cerebral function</keyword><keyword>mathematical analysis</keyword><keyword>traumatic brain injury</keyword><keyword>Functional Magnetic Resonance Imaging</keyword><keyword>Network</keyword><keyword>Biological Neural Networks</keyword><keyword>Traumatic Brain Injury</keyword><keyword>Functional MRI</keyword><keyword>Graphical Displays</keyword><keyword>Traumatic brain injury</keyword></keywords><dates><year>2017</year><pub-dates><date>2017 Oct 15</date></pub-dates></dates><isbn>1095-9572 1053-8119</isbn><electronic-resource-num>10.1016/j.neuroimage.2016.12.003</electronic-resource-num><abstract>OBJECTIVE: Traumatic brain injury (TBI) is associated with cognitive and motor deficits, and poses a significant personal, societal, and economic burden. One  mechanism by which TBI is thought to affect cognition and behavior is through  changes in functional connectivity. Graph theory is a powerful framework for  quantifying topological features of neuroimaging-derived functional networks. The  objective of this paper is to review studies examining functional connectivity in  TBI with an emphasis on graph theoretical analysis that is proving to be valuable in  uncovering network abnormalities in this condition. METHODS: We review studies that  have examined TBI-related alterations in different properties of the functional  brain network, including global integration, segregation, centrality and resilience.  We focus on functional data using task-related fMRI or resting-state fMRI in  patients with TBI of different severity and recovery phase, and consider how graph  metrics may inform rehabilitation and enhance efficacy. Moreover, we outline some  methodological challenges associated with the examination of functional connectivity  in patients with brain injury, including the sample size, parcellation scheme used,  node definition and subgroup analyses. RESULTS: The findings suggest that TBI is  associated with hyperconnectivity and a suboptimal global integration, characterized  by increased connectivity degree and strength and reduced efficiency of functional  networks. This altered functional connectivity, also evident in other clinical  populations, is attributable to diffuse white matter pathology and reductions in  gray and white matter volume. These functional alterations are implicated in  post-concussional symptoms, posttraumatic stress and neurocognitive dysfunction  after TBI. Finally, the effects of focal lesions have been found to depend  critically on topological position and their role in the network. CONCLUSION: Graph  theory is a unique and powerful tool for exploring functional connectivity in  brain-injured patients. One limitation is that its results do not provide specific  measures about the biophysical mechanism underlying TBI. Continued work in this  field will hopefully see graph metrics used as biomarkers to provide more accurate  diagnosis and help guide treatment at the individual patient level.</abstract><research-notes>1st exclude review</research-notes><language>eng</language><urls><text-urls><url>http://dx.doi.org/10.1016/j.neuroimage.2016.12.003</url></text-urls></urls></record><record><database name="MyLibrary">MyLibrary</database><source-app name="Zotero">Zotero</source-app><ref-type name="Journal Article">17</ref-type><contributors><authors><author>Kampa, Miriam</author><author>Schick, Anita</author><author>Sebastian, Alexandra</author><author>Wessa, Michèle</author><author>Tüscher, Oliver</author><author>Kalisch, Raffael</author><author>Yuen, Kenneth</author></authors></contributors><titles><title>Replication of fMRI group activations in the neuroimaging battery for the Mainz Resilience Project (MARP).</title><secondary-title>NeuroImage</secondary-title></titles><periodical><full-title>NeuroImage</full-title><abbr-1>Neuroimage</abbr-1></periodical><pages>116223</pages><volume>204</volume><keywords><keyword>Adolescent</keyword><keyword>Female</keyword><keyword>Humans</keyword><keyword>Male</keyword><keyword>Young Adult</keyword><keyword>Adult</keyword><keyword>fMRI</keyword><keyword>Neuroimaging</keyword><keyword>Stress</keyword><keyword>Longitudinal Studies</keyword><keyword>neuroimaging</keyword><keyword>human</keyword><keyword>functional magnetic resonance imaging</keyword><keyword>*Resilience, Psychological</keyword><keyword>Brain/diagnostic imaging/*physiology</keyword><keyword>*fMRI</keyword><keyword>*Group activations</keyword><keyword>*Intra class correlation</keyword><keyword>*Jaccard index</keyword><keyword>*Replication</keyword><keyword>*Reproducibility of Results</keyword><keyword>Brain Mapping/*standards</keyword><keyword>Magnetic Resonance Imaging/standards</keyword><keyword>Stress, Psychological/diagnostic imaging/*physiopathology</keyword><keyword>brain</keyword><keyword>controlled study</keyword><keyword>human experiment</keyword><keyword>article</keyword><keyword>major clinical study</keyword><keyword>Resilience (Psychological)</keyword><keyword>Functional Magnetic Resonance Imaging</keyword><keyword>Stress Reactions</keyword><keyword>Rewards</keyword><keyword>Experimentation</keyword><keyword>Group activations</keyword><keyword>Intra class correlation</keyword><keyword>Jaccard index</keyword><keyword>Replication</keyword><keyword>Test Battery</keyword></keywords><dates><year>2020</year><pub-dates><date>2020 Jan 1</date></pub-dates></dates><isbn>1095-9572 1053-8119</isbn><electronic-resource-num>10.1016/j.neuroimage.2019.116223</electronic-resource-num><abstract>Motivated by the recent replicability crisis we tested replicability of functional magnetic resonance imaging (fMRI) group activations in two independent samples. An  identical behavioral and fMRI test battery for the longitudinal investigation of  stress resilience mechanisms was developed for the Mainz Resilience Project (MARP)  and conducted in a discovery (N = 54) and a replication sample (N = 103). The test  battery consisted of a stress reactivity task, a reward sensitivity task, a fear  conditioning and extinction paradigm, two volitional reappraisal tasks and an  emotional interference inhibition task. Replicability of group activations was  tested with the Jaccard index and the Intra Class Correlation (ICC). Overall, we  observed good to excellent replicability of activations at the whole brain level.  Only a minority of contrasts showed unsatisfactory replicability. Replicability at  the level of individual regions of interest (ROIs) was generally lower. Tasks with  stronger activation in the discovery sample showed better replicability.</abstract><research-notes>1st exclude white paper</research-notes><language>eng</language><urls><text-urls><url>http://dx.doi.org/10.1016/j.neuroimage.2019.116223</url></text-urls></urls></record><record><database name="MyLibrary">MyLibrary</database><source-app name="Zotero">Zotero</source-app><ref-type name="Journal Article">17</ref-type><contributors><authors><author>Stoeckel, L. E.</author><author>Garrison, K. A.</author><author>Ghosh, S.</author><author>Wighton, P.</author><author>Hanlon, C. A.</author><author>Gilman, J. M.</author><author>Greer, S.</author><author>Turk-Browne, N. B.</author><author>deBettencourt, M. T.</author><author>Scheinost, D.</author><author>Craddock, C.</author><author>Thompson, T.</author><author>Calderon, V.</author><author>Bauer, C. C.</author><author>George, M.</author><author>Breiter, H. C.</author><author>Whitfield-Gabrieli, S.</author><author>Gabrieli, J. D.</author><author>LaConte, S. M.</author><author>Hirshberg, L.</author><author>Brewer, J. A.</author><author>Hampson, M.</author><author>Van Der Kouwe, A.</author><author>Mackey, S.</author><author>Evins, A. E.</author></authors></contributors><titles><title>Optimizing real time fMRI neurofeedback for therapeutic discovery and development.</title><secondary-title>NeuroImage. Clinical</secondary-title></titles><periodical><full-title>NeuroImage. Clinical</full-title><abbr-1>Neuroimage Clin</abbr-1></periodical><pages>245-255</pages><volume>5</volume><keywords><keyword>Humans</keyword><keyword>neuroimaging</keyword><keyword>behavior change</keyword><keyword>human</keyword><keyword>behavior</keyword><keyword>cognition</keyword><keyword>functional magnetic resonance imaging</keyword><keyword>Brain Mapping/*methods</keyword><keyword>Brain-computer interface</keyword><keyword>Image Processing, Computer-Assisted/*methods</keyword><keyword>Magnetic Resonance Imaging/*methods</keyword><keyword>Neurofeedback</keyword><keyword>Neurofeedback/*methods</keyword><keyword>Neurotherapeutic</keyword><keyword>Real time fMRI</keyword><keyword>neurofeedback</keyword><keyword>article</keyword><keyword>priority journal</keyword><keyword>brain function</keyword><keyword>brain disease</keyword><keyword>learning</keyword><keyword>training</keyword><keyword>clinical trial (topic)</keyword><keyword>plasticity</keyword><keyword>drug development</keyword><keyword>morbidity</keyword><keyword>practice guideline</keyword></keywords><dates><year>2014</year><pub-dates><date>2014</date></pub-dates></dates><isbn>2213-1582</isbn><electronic-resource-num>10.1016/j.nicl.2014.07.002</electronic-resource-num><abstract>While reducing the burden of brain disorders remains a top priority of organizations like the World Health Organization and National Institutes of Health, the  development of novel, safe and effective treatments for brain disorders has been  slow. In this paper, we describe the state of the science for an emerging  technology, real time functional magnetic resonance imaging (rtfMRI) neurofeedback,  in clinical neurotherapeutics. We review the scientific potential of rtfMRI and  outline research strategies to optimize the development and application of rtfMRI  neurofeedback as a next generation therapeutic tool. We propose that rtfMRI can be  used to address a broad range of clinical problems by improving our understanding of  brain-behavior relationships in order to develop more specific and effective  interventions for individuals with brain disorders. We focus on the use of rtfMRI  neurofeedback as a clinical neurotherapeutic tool to drive plasticity in brain  function, cognition, and behavior. Our overall goal is for rtfMRI to advance  personalized assessment and intervention approaches to enhance resilience and reduce  morbidity by correcting maladaptive patterns of brain function in those with brain  disorders.</abstract><research-notes>1st exclude review</research-notes><language>eng</language><urls><text-urls><url>http://dx.doi.org/10.1016/j.nicl.2014.07.002</url><url>http://dx.doi.org/10.1016/j.nicl.2014.07.002</url></text-urls></urls></record><record><database name="MyLibrary">MyLibrary</database><source-app name="Zotero">Zotero</source-app><ref-type name="Journal Article">17</ref-type><contributors><authors><author>Wymbs, Nicholas F.</author><author>Orr, Catherine</author><author>Albaugh, Matthew D.</author><author>Althoff, Robert R.</author><author>O'Loughlin, Kerry</author><author>Holbrook, Hannah</author><author>Garavan, Hugh</author><author>Montalvo-Ortiz, Janitza L.</author><author>Mostofsky, Stewart</author><author>Hudziak, James</author><author>Kaufman, Joan</author></authors></contributors><titles><title>Social supports moderate the effects of child adversity on neural correlates of threat processing.</title><secondary-title>Child abuse &amp; neglect</secondary-title></titles><periodical><full-title>Child abuse &amp; neglect</full-title><abbr-1>Child Abuse Negl</abbr-1></periodical><pages>104413</pages><volume>102</volume><keywords><keyword>Adolescent</keyword><keyword>Female</keyword><keyword>Humans</keyword><keyword>Male</keyword><keyword>Child</keyword><keyword>Vermont</keyword><keyword>Child Abuse</keyword><keyword>neuroimaging</keyword><keyword>*Social Support</keyword><keyword>Social Support</keyword><keyword>adolescent</keyword><keyword>human</keyword><keyword>social support</keyword><keyword>anxiety</keyword><keyword>amygdala</keyword><keyword>functional magnetic resonance imaging</keyword><keyword>child</keyword><keyword>Child Abuse/*psychology</keyword><keyword>Brain/*physiopathology</keyword><keyword>*Adverse childhood experiences</keyword><keyword>*Child maltreatment</keyword><keyword>*Neuroimaging</keyword><keyword>*Social support</keyword><keyword>*Threat processing</keyword><keyword>fear</keyword><keyword>Emotional Regulation</keyword><keyword>childhood adversity</keyword><keyword>emotion regulation</keyword><keyword>controlled study</keyword><keyword>female</keyword><keyword>male</keyword><keyword>article</keyword><keyword>brain region</keyword><keyword>nerve cell network</keyword><keyword>cohort analysis</keyword><keyword>anterior insula</keyword><keyword>major clinical study</keyword><keyword>orbital cortex</keyword><keyword>anterior cingulate</keyword><keyword>nuclear magnetic resonance scanner</keyword><keyword>brain function</keyword><keyword>Achieva</keyword><keyword>anxiety disorder</keyword><keyword>child abuse</keyword><keyword>cross-sectional study</keyword><keyword>emotion assessment</keyword><keyword>facial recognition</keyword><keyword>Family Wise Error</keyword><keyword>frontal lobe</keyword><keyword>go nogo task</keyword><keyword>nucleus accumbens</keyword><keyword>personal experience</keyword><keyword>statistical analysis</keyword><keyword>threat</keyword><keyword>adverse childhood experiences</keyword><keyword>Adversity</keyword><keyword>child maltreatment</keyword><keyword>Threat</keyword><keyword>threat processing</keyword></keywords><dates><year>2020</year><pub-dates><date>2020 Apr</date></pub-dates></dates><isbn>1873-7757 0145-2134</isbn><electronic-resource-num>10.1016/j.chiabu.2020.104413</electronic-resource-num><abstract>BACKGROUND: Child abuse and other forms of adversity are associated with alterations in threat processing and emotion regulation brain circuits. OBJECTIVE: The goal of  the current investigation is to determine if the availability of positive social  support can ameliorate the negative impact of adversity on these brain systems.  PARTICIPANTS AND SETTING: Subjects included 55 children ages 7-16 (X = 11.8,  SD = 2.0). Approximately one-third of the cohort had no significant history of  adversity, one-third had a history of moderate adversity, and one-third had a  history of severe adversity. Brain imaging was conducted at the University of  Vermont using a 3.0 T Philips scanner. METHODS: The Emotional Go-NoGo task with  fearful and calm facial stimuli was used to assess the neural correlates of threat  processing and emotion regulation in children during functional magnetic resonance  imaging (fMRI). Dimensional measures of anxiety, social supports, and children's  adverse experiences were also obtained. RESULTS: A conjunction analysis was used to  test if trauma-related brain activation in responding to fearful vs. calm targets  was impacted by social support. This approach identified multiple activation foci,  including a cluster extending from the left amygdala to several other key brain  regions involved in emotion regulation, including the orbitofrontal cortex, anterior  cingulate cortex (ACC), anterior insula, nucleus accumbens, and frontal pole (Family  Wise Error (FWE) correction, p &lt; 0.05). CONCLUSIONS: Greater social support may  reduce the effect that adversity has on neural processing of threat stimuli,  consistent with the protective role of positive supports in promoting resilience and  recovery demonstrated in the literature.</abstract><research-notes>1st keep&#xD;&#xD;2nd exclude shows that parental support modulates relationship between fear-elicited brain activity and childhood adversity, but not resilience per se</research-notes><language>eng</language><urls><text-urls><url>http://dx.doi.org/10.1016/j.chiabu.2020.104413</url></text-urls></urls></record><record><database name="MyLibrary">MyLibrary</database><source-app name="Zotero">Zotero</source-app><ref-type name="Journal Article">17</ref-type><contributors><authors><author>Kozhemiako, Nataliia</author><author>Nunes, Adonay S.</author><author>Vakorin, Vasily A.</author><author>Chau, Cecil M. Y.</author><author>Moiseev, Alexander</author><author>Ribary, Urs</author><author>Grunau, Ruth E.</author><author>Doesburg, Sam M.</author></authors></contributors><titles><title>Sex differences in brain connectivity and male vulnerability in very preterm children.</title><secondary-title>Human brain mapping</secondary-title></titles><periodical><full-title>Human brain mapping</full-title><abbr-1>Hum Brain Mapp</abbr-1></periodical><pages>388-400</pages><volume>41</volume><number>2</number><issue>2</issue><keywords><keyword>Female</keyword><keyword>Humans</keyword><keyword>Male</keyword><keyword>Child</keyword><keyword>sex differences</keyword><keyword>Pregnancy</keyword><keyword>human</keyword><keyword>Communication</keyword><keyword>Infant, Newborn</keyword><keyword>functional connectivity</keyword><keyword>child</keyword><keyword>*sex differences</keyword><keyword>*Functional Neuroimaging</keyword><keyword>*Magnetoencephalography</keyword><keyword>*neuromagnetic brain connectivity</keyword><keyword>*Sex Characteristics</keyword><keyword>*very preterm children</keyword><keyword>Cerebral Cortex/*physiology</keyword><keyword>Child Development/*physiology</keyword><keyword>Cortical Synchronization/*physiology</keyword><keyword>Infant, Extremely Premature/*physiology</keyword><keyword>Magnetoencephalography</keyword><keyword>controlled study</keyword><keyword>female</keyword><keyword>human experiment</keyword><keyword>male</keyword><keyword>article</keyword><keyword>brain region</keyword><keyword>major clinical study</keyword><keyword>sex difference</keyword><keyword>newborn</keyword><keyword>Brain Connectivity</keyword><keyword>Human Sex Differences</keyword><keyword>Neurophysiology</keyword><keyword>Between Groups Design</keyword><keyword>neuromagnetic brain connectivity</keyword><keyword>Premature Birth</keyword><keyword>very preterm children</keyword></keywords><dates><year>2020</year><pub-dates><date>2020 Feb 1</date></pub-dates></dates><isbn>1097-0193 1065-9471</isbn><electronic-resource-num>10.1002/hbm.24809</electronic-resource-num><abstract>Evidence indicates better cognitive and behavioral outcomes for females born very preterm (≤32 weeks gestation) compared to males, but the neurophysiology underlying  this apparent resiliency of the female brain remains poorly understood. Here we test  the hypothesis that very preterm males express more pronounced connectivity  alterations as a reflection of higher male vulnerability. Resting state MEG  recordings, neonatal and psychometric data were collected from 100 children at age  8 years: very preterm boys (n = 27), very preterm girls (n = 34), full-term boys (n  = 15) and full-term girls (n = 24). Neuromagnetic source dynamics were reconstructed  from 76 cortical brain regions. Functional connectivity was estimated using  inter-regional phase-synchronization. We performed a series of multivariate analyses  to test for differences across groups as well as to explore relationships between  deviations in functional connectivity and psychometric scores and neonatal factors  for very preterm children. Very preterm boys displayed significantly higher  (p &lt; .001) absolute deviation from average connectivity of same-sex full-term group,  compared to very preterm girls versus full-term girls. In the connectivity  comparison between very preterm and full-term groups separately for boys and girls,  significant group differences (p &lt; .05) were observed for boys, but not girls. Sex  differences in connectivity (p &lt; .01) were observed in very preterm children but not  in full-term groups. Our findings indicate that very preterm boys have greater  alterations in resting neurophysiological network communication than girls. Such  uneven brain communication disruption in very preterm boys and girls suggests that  stronger connectivity alterations might contribute to male vulnerability in  long-term behavioral and cognitive outcome.</abstract><research-notes>1st exclude sample</research-notes><language>eng</language><urls><text-urls><url>http://dx.doi.org/10.1002/hbm.24809</url></text-urls></urls></record><record><database name="MyLibrary">MyLibrary</database><source-app name="Zotero">Zotero</source-app><ref-type name="Journal Article">17</ref-type><contributors><authors><author>Becq, G. J.-P. C.</author><author>Barbier, E. L.</author><author>Achard, S.</author></authors></contributors><titles><title>Brain networks of rats under anesthesia using resting-state fMRI: comparison with dead rats, random noise and generative models of networks.</title><secondary-title>Journal of neural engineering</secondary-title></titles><periodical><full-title>Journal of neural engineering</full-title><abbr-1>J Neural Eng</abbr-1></periodical><pages>045012</pages><volume>17</volume><number>4</number><issue>4</issue><keywords><keyword>Brain Mapping</keyword><keyword>Animals</keyword><keyword>Rats</keyword><keyword>functional magnetic resonance imaging</keyword><keyword>functional connectivity</keyword><keyword>*Magnetic Resonance Imaging</keyword><keyword>*Anesthesia</keyword><keyword>Brain/diagnostic imaging</keyword><keyword>Nerve Net/diagnostic imaging</keyword><keyword>rat</keyword><keyword>controlled study</keyword><keyword>male</keyword><keyword>article</keyword><keyword>brain region</keyword><keyword>animal experiment</keyword><keyword>nerve cell network</keyword><keyword>nonhuman</keyword><keyword>anesthesia</keyword><keyword>priority journal</keyword><keyword>BOLD signal</keyword><keyword>continuous infusion</keyword><keyword>discrete wavelet transform</keyword><keyword>etomidate</keyword><keyword>hemodynamics</keyword><keyword>isoflurane</keyword><keyword>Long Evans rat</keyword><keyword>medetomidine</keyword><keyword>signal noise ratio</keyword><keyword>urethan</keyword><keyword>wavelet transform</keyword></keywords><dates><year>2020</year><pub-dates><date>2020 Aug 4</date></pub-dates></dates><isbn>1741-2552</isbn><electronic-resource-num>10.1088/1741-2552/ab9fec</electronic-resource-num><abstract>OBJECTIVE: Connectivity networks are crucial to understand the brain resting-state activity using functional magnetic resonance imaging (rs-fMRI). Alterations of these  brain networks may highlight important findings concerning the resilience of the  brain to different disorders. The focus of this paper is to evaluate the robustness  of brain network estimations, discriminate them under anesthesia and compare them to  generative models. APPROACH: The extraction of brain functional connectivity (FC)  networks is difficult and biased due to the properties of the data: low signal to  noise ratio, high dimension low sample size. We propose to use wavelet correlations  to assess FC between brain areas under anesthesia using four anesthetics  (isoflurane, etomidate, medetomidine, urethane). The networks are then deduced from  the functional connectivity matrices by applying statistical thresholds computed  using the number of samples at a given scale of wavelet decomposition. Graph  measures are extracted and extensive comparisons with generative models of  structured networks are conducted. MAIN RESULTS: The sample size and filtering are  critical to obtain significant correlations values and thereby detect connections  between regions. This is necessary to construct networks different from random ones  as shown using rs-fMRI brain networks of dead rats. Brain networks under anesthesia  on rats have topological features that are mixing small-world, scale-free and random  networks. Betweenness centrality indicates that hubs are present in brain networks  obtained from anesthetized rats but locations of these hubs are altered by  anesthesia. SIGNIFICANCE: Understanding the effects of anesthesia on brain areas is  of particular importance in the context of animal research since animal models are  commonly used to explore functions, evaluate lesions or illnesses, and test new  drugs. More generally, results indicate that the use of correlations in the context  of fMRI signals is robust but must be treated with caution. Solutions are proposed  in order to control spurious correlations by setting them to zero.</abstract><research-notes>1st exclude def resilience</research-notes><language>eng</language><urls><text-urls><url>http://dx.doi.org/10.1088/1741-2552/ab9fec</url></text-urls></urls></record><record><database name="MyLibrary">MyLibrary</database><source-app name="Zotero">Zotero</source-app><ref-type name="Journal Article">17</ref-type><contributors><authors><author>Zhang, Wei</author><author>Hashemi, Mahur M.</author><author>Kaldewaij, Reinoud</author><author>Koch, Saskia B. J.</author><author>Beckmann, Christian</author><author>Klumpers, Floris</author><author>Roelofs, Karin</author></authors></contributors><titles><title>Acute stress alters the 'default' brain processing.</title><secondary-title>NeuroImage</secondary-title></titles><periodical><full-title>NeuroImage</full-title><abbr-1>Neuroimage</abbr-1></periodical><pages>870-877</pages><volume>189</volume><keywords><keyword>default mode network</keyword><keyword>Female</keyword><keyword>Humans</keyword><keyword>Magnetic Resonance Imaging</keyword><keyword>Male</keyword><keyword>Adult</keyword><keyword>Cerebral Cortex</keyword><keyword>Nerve Net</keyword><keyword>Functional connectivity</keyword><keyword>Resting-state fMRI</keyword><keyword>Stress, Psychological</keyword><keyword>Stress</keyword><keyword>Hydrocortisone</keyword><keyword>Saliva</keyword><keyword>neuroimaging</keyword><keyword>Connectome</keyword><keyword>human</keyword><keyword>functional magnetic resonance imaging</keyword><keyword>functional connectivity</keyword><keyword>Disease Susceptibility</keyword><keyword>Connectome/*methods</keyword><keyword>*Functional connectivity</keyword><keyword>*Resting-state fMRI</keyword><keyword>*Resting-state networks</keyword><keyword>*RSNs</keyword><keyword>*Stress</keyword><keyword>*Stress reactivity</keyword><keyword>*Stress vulnerability</keyword><keyword>Acute Disease</keyword><keyword>Cerebral Cortex/diagnostic imaging/*physiopathology</keyword><keyword>Disease Susceptibility/diagnostic imaging/physiopathology</keyword><keyword>Hydrocortisone/*metabolism</keyword><keyword>Nerve Net/diagnostic imaging/*physiopathology</keyword><keyword>Stress, Psychological/diagnostic imaging/*metabolism/*physiopathology</keyword><keyword>Stress vulnerability</keyword><keyword>controlled study</keyword><keyword>female</keyword><keyword>human experiment</keyword><keyword>male</keyword><keyword>article</keyword><keyword>nerve cell network</keyword><keyword>priority journal</keyword><keyword>salience network</keyword><keyword>hydrocortisone</keyword><keyword>normal human</keyword><keyword>acute stress</keyword><keyword>cold pressor test</keyword><keyword>executive network</keyword><keyword>hydrocortisone release</keyword><keyword>mental arithmetic</keyword><keyword>mental task</keyword><keyword>Brain Connectivity</keyword><keyword>Functional Magnetic Resonance Imaging</keyword><keyword>Neural Networks</keyword><keyword>Acute Stress</keyword><keyword>Default Mode Network</keyword><keyword>Resting-state networks</keyword><keyword>RSNs</keyword><keyword>Stress Reactions</keyword><keyword>Stress reactivity</keyword></keywords><dates><year>2019</year><pub-dates><date>2019 Apr 1</date></pub-dates></dates><isbn>1095-9572 1053-8119</isbn><electronic-resource-num>10.1016/j.neuroimage.2019.01.063</electronic-resource-num><abstract>Active adaptation to acute stress is essential for coping with daily life challenges. The stress hormone cortisol, as well as large scale re-allocations of  brain resources have been implicated in this adaptation. Stress-induced shifts  between large-scale brain networks, including salience (SN), central executive (CEN)  and default mode networks (DMN), have however been demonstrated mainly under  task-conditions. It remains unclear whether such network shifts also occur in the  absence of ongoing task-demands, and most critically, whether these network shifts  are predictive of individual variation in the magnitude of cortisol  stress-responses. In a sample of 335 healthy participants, we investigated  stress-induced functional connectivity changes (delta-FC) of the SN, CEN and DMN,  using resting-state fMRI data acquired before and after a socially evaluated  cold-pressor test and a mental arithmetic task. To investigate which network changes  are associated with acute stress, we evaluated the association between cortisol  increase and delta-FC of each network. Stress-induced cortisol increase was  associated with increased connectivity within the SN, but with decreased coupling of  DMN at both local (within network) and global (synchronization with brain regions  also outside the network) levels. These findings indicate that acute stress prompts  immediate connectivity changes in large-scale resting-state networks, including the  SN and DMN in the absence of explicit ongoing task-demands. Most interestingly, this  brain reorganization is coupled with individuals' cortisol stress-responsiveness.  These results suggest that the observed stress-induced network reorganization might  function as a neural mechanism determining individual stress reactivity and,  therefore, it could serve as a promising marker for future studies on stress  resilience and vulnerability.</abstract><research-notes>1st keep&#xD;&#xD;2nd exclude models timecourse acute stress</research-notes><language>eng</language><urls><text-urls><url>http://dx.doi.org/10.1016/j.neuroimage.2019.01.063</url></text-urls></urls></record><record><database name="MyLibrary">MyLibrary</database><source-app name="Zotero">Zotero</source-app><ref-type name="Journal Article">17</ref-type><contributors><authors><author>Anteraper, Sheeba Arnold</author><author>Collin, Guusje</author><author>Guell, Xavier</author><author>Scheinert, Timothy</author><author>Molokotos, Elena</author><author>Henriksen, Maria Toft</author><author>Mesholam-Gately, Raquelle</author><author>Thermenos, Heidi W.</author><author>Seidman, Larry J.</author><author>Keshavan, Matcheri S.</author><author>Gabrieli, John D. E.</author><author>Whitfield-Gabrieli, Susan</author></authors></contributors><titles><title>Altered resting-state functional connectivity in young children at familial high risk for psychotic illness: A preliminary study.</title><secondary-title>Schizophrenia research</secondary-title></titles><periodical><full-title>Schizophrenia research</full-title><abbr-1>Schizophr Res</abbr-1></periodical><pages>496-503</pages><volume>216</volume><keywords><keyword>default mode network</keyword><keyword>Adolescent</keyword><keyword>Brain</keyword><keyword>Brain Mapping</keyword><keyword>Humans</keyword><keyword>Magnetic Resonance Imaging</keyword><keyword>Child</keyword><keyword>children</keyword><keyword>Child, Preschool</keyword><keyword>resting-state</keyword><keyword>human</keyword><keyword>schizophrenia</keyword><keyword>At Risk Populations</keyword><keyword>Schizophrenia</keyword><keyword>functional magnetic resonance imaging</keyword><keyword>hippocampus</keyword><keyword>functional connectivity</keyword><keyword>child</keyword><keyword>Neural Pathways/diagnostic imaging</keyword><keyword>*Schizophrenia</keyword><keyword>Brain/diagnostic imaging</keyword><keyword>*STG</keyword><keyword>*Auditory Cortex</keyword><keyword>*Familial high-risk</keyword><keyword>*MVPA</keyword><keyword>*Offspring</keyword><keyword>*Psychotic Disorders/diagnostic imaging/genetics</keyword><keyword>*Resting-state functional connectivity</keyword><keyword>clinical article</keyword><keyword>controlled study</keyword><keyword>female</keyword><keyword>male</keyword><keyword>article</keyword><keyword>resting state network</keyword><keyword>priority journal</keyword><keyword>high risk patient</keyword><keyword>family history</keyword><keyword>fusiform gyrus</keyword><keyword>inferior temporal gyrus</keyword><keyword>medical history</keyword><keyword>thalamus</keyword><keyword>first-degree relative</keyword><keyword>psychosis</keyword><keyword>superior temporal gyrus</keyword><keyword>Brain Connectivity</keyword><keyword>brain abnormalities</keyword><keyword>familial high-risk</keyword><keyword>Morbidity</keyword><keyword>offspring</keyword><keyword>Offspring</keyword><keyword>premorbid</keyword><keyword>Psychosis</keyword><keyword>psychotic disorder</keyword><keyword>trajectory</keyword><keyword>whole-brain differences</keyword></keywords><dates><year>2020</year><pub-dates><date>2020 Feb</date></pub-dates></dates><isbn>1573-2509 0920-9964</isbn><electronic-resource-num>10.1016/j.schres.2019.09.006</electronic-resource-num><abstract>Multiple lines of evidence suggest that illness development in schizophrenia and other psychotic disorders predates the first psychotic episode by many years. In  this study, we examined a sample of 15 pre-adolescent children, ages 7 through 12  years, who are at familial high-risk (FHR) because they have a parent or sibling  with a history of schizophrenia or related psychotic disorder. Using multi-voxel  pattern analysis (MVPA), a data-driven fMRI analysis, we assessed whole-brain  differences in functional connectivity in the FHR sample as compared to an age- and  sex-matched control (CON) group of 15 children without a family history of  psychosis. MVPA analysis yielded a single cluster in right posterior superior  temporal gyrus (pSTG/BA 22) showing significant group-differences in functional  connectivity. Post-hoc characterization of this cluster through seed-to-voxel  analysis revealed mostly reduced functional connectivity of the pSTG seed to a set  of language and default mode network (DMN) associated brain regions including  Heschl's gyrus, inferior temporal gyrus extending into fusiform gyrus,  (para)hippocampus, thalamus, and a cerebellar cluster encompassing mainly Crus I/II.  A height-threshold of whole-brain p &lt; .001 (two-sided), and FDR-corrected  cluster-threshold of p &lt; .05 (non-parametric statistics) was used for post-hoc  characterization. These findings suggest that abnormalities in functional  communication in a network encompassing right STG and associated brain regions are  present before adolescence in at-risk children and may be a risk marker for  psychosis. Subsequent changes in this functional network across development may  contribute to either disease manifestation or resilience in children with a familial  vulnerability for psychosis.</abstract><research-notes>1st exclude sample</research-notes><language>eng</language><urls><text-urls><url>http://dx.doi.org/10.1016/j.schres.2019.09.006</url></text-urls></urls></record><record><database name="MyLibrary">MyLibrary</database><source-app name="Zotero">Zotero</source-app><ref-type name="Journal Article">17</ref-type><contributors><authors><author>Santarnecchi, Emiliano</author><author>Sprugnoli, Giulia</author><author>Tatti, Elisa</author><author>Mencarelli, Lucia</author><author>Neri, Francesco</author><author>Momi, Davide</author><author>Di Lorenzo, Giorgio</author><author>Pascual-Leone, Alvaro</author><author>Rossi, Simone</author><author>Rossi, Alessandro</author></authors></contributors><titles><title>Brain functional connectivity correlates of coping styles.</title><secondary-title>Cognitive, affective &amp; behavioral neuroscience</secondary-title></titles><periodical><full-title>Cognitive, affective &amp; behavioral neuroscience</full-title><abbr-1>Cogn Affect Behav Neurosci</abbr-1></periodical><pages>495-508</pages><volume>18</volume><number>3</number><issue>3</issue><keywords><keyword>Adolescent</keyword><keyword>Brain</keyword><keyword>Brain Mapping</keyword><keyword>Female</keyword><keyword>Humans</keyword><keyword>Male</keyword><keyword>Young Adult</keyword><keyword>Adult</keyword><keyword>fMRI</keyword><keyword>Middle Aged</keyword><keyword>Neural Pathways</keyword><keyword>Connectivity</keyword><keyword>posttraumatic stress disorder</keyword><keyword>Emotions</keyword><keyword>Adaptation, Psychological</keyword><keyword>Stress Disorders, Post-Traumatic</keyword><keyword>young adult</keyword><keyword>adolescent</keyword><keyword>adult</keyword><keyword>human</keyword><keyword>Coping Behavior</keyword><keyword>Coping</keyword><keyword>emotion</keyword><keyword>*fMRI</keyword><keyword>*Resilience</keyword><keyword>*Network</keyword><keyword>*Brain Mapping</keyword><keyword>Emotions/physiology</keyword><keyword>*Connectivity</keyword><keyword>*Coping</keyword><keyword>Adaptation, Psychological/*physiology</keyword><keyword>Brain/*pathology</keyword><keyword>Neural Pathways/*physiology</keyword><keyword>Stress Disorders, Post-Traumatic/physiopathology</keyword><keyword>Resilience</keyword><keyword>brain</keyword><keyword>female</keyword><keyword>male</keyword><keyword>brain mapping</keyword><keyword>middle aged</keyword><keyword>pathophysiology</keyword><keyword>physiology</keyword><keyword>coping behavior</keyword><keyword>nerve tract</keyword><keyword>pathology</keyword><keyword>Resilience (Psychological)</keyword><keyword>Brain Connectivity</keyword><keyword>Functional Magnetic Resonance Imaging</keyword><keyword>Coping Style</keyword><keyword>Network</keyword></keywords><dates><year>2018</year><pub-dates><date>2018 Jun</date></pub-dates></dates><isbn>1531-135X 1530-7026</isbn><electronic-resource-num>10.3758/s13415-018-0583-7</electronic-resource-num><abstract>Coping abilities represent the individual set of mental and behavioral strategies adopted when facing stress or traumatic experiences. Coping styles related to  avoidance have been linked to a disposition to develop psychiatric disorders such as  PTSD, anxiety, and major depression, whereas problem-oriented coping skills have  been positively correlated with well-being and high quality of life. Even though  coping styles constitute an important determinant of resilience and can impact many  aspects of everyday living, no study has investigated their brain functional  connectivity underpinnings in humans. Here we analyzed both psychometric scores of  coping and resting-state fMRI data from 102 healthy adult participants. Controlling  for personality and problem-solving abilities, we identified significant links  between the propensity to adopt different coping styles and the functional  connectivity profiles of regions belonging to the default mode (DMN) and anterior  salience (AS) networks-namely, the anterior cingulate cortex, left frontopolar  cortex, and left angular gyrus. Also, a reduced negative correlation between AS and  DMN nodes explained variability in one specific coping style, related to avoiding  problems while focusing on the emotional component of the stressor at hand, instead  of relying on cognitive resources. These results might be integrated with current  neurophysiological models of resilience and individual responses to stress, in order  to understand the propensity to develop clinical conditions (e.g., PTSD) and predict  the outcomes of psychotherapeutic interventions.</abstract><research-notes>1st keep&#xD;&#xD;2nd disease PTSD&#xD;&#xD;2nd modality rs-fMRI&#xD;&#xD;2nd sample normative&#xD;&#xD;3rd resiliency MNI&#xD;&#xD;L_angular -45 -60 25&#xD;&#xD;L_visual -16 -83 15 approx&#xD;&#xD;R_visual 16 -83 15 approx&#xD;&#xD;3rd suscept MNI&#xD;&#xD;dACC &amp;nbsp;&amp;nbsp; 0 &amp;nbsp;&amp;nbsp; 15 &amp;nbsp;&amp;nbsp; 35 &amp;nbsp;&amp;nbsp; approx&#xD;&#xD;L_frontal_pole &amp;nbsp;&amp;nbsp; 4 &amp;nbsp;&amp;nbsp; 68 &amp;nbsp;&amp;nbsp; -12&#xD;&#xD;L_precuneus &amp;nbsp;&amp;nbsp; -12 &amp;nbsp;&amp;nbsp; -68 &amp;nbsp;&amp;nbsp; 22&#xD;&#xD;N=102</research-notes><language>eng</language><urls><text-urls><url>http://dx.doi.org/10.3758/s13415-018-0583-7</url><url>http://dx.doi.org/10.3758/s13415-018-0583-7</url></text-urls></urls></record><record><database name="MyLibrary">MyLibrary</database><source-app name="Zotero">Zotero</source-app><ref-type name="Journal Article">17</ref-type><contributors><authors><author>Kong, Feng</author><author>Ma, Xiaosi</author><author>You, Xuqun</author><author>Xiang, Yanhui</author></authors></contributors><titles><title>The resilient brain: psychological resilience mediates the effect of amplitude of low-frequency fluctuations in orbitofrontal cortex on subjective well-being in young  healthy adults.</title><secondary-title>Social cognitive and affective neuroscience</secondary-title></titles><periodical><full-title>Social cognitive and affective neuroscience</full-title><abbr-1>Soc Cogn Affect Neurosci</abbr-1></periodical><pages>755-763</pages><volume>13</volume><number>7</number><issue>7</issue><keywords><keyword>Brain Mapping</keyword><keyword>Female</keyword><keyword>Humans</keyword><keyword>Magnetic Resonance Imaging</keyword><keyword>Male</keyword><keyword>Neuropsychological Tests</keyword><keyword>Young Adult</keyword><keyword>Functional Laterality</keyword><keyword>Prefrontal Cortex</keyword><keyword>Reward</keyword><keyword>Emotions</keyword><keyword>Stress</keyword><keyword>young adult</keyword><keyword>human</keyword><keyword>Healthy Volunteers</keyword><keyword>prefrontal cortex</keyword><keyword>resilience</keyword><keyword>*Resilience, Psychological</keyword><keyword>emotion</keyword><keyword>Emotions/physiology</keyword><keyword>Asian Continental Ancestry Group</keyword><keyword>Prefrontal Cortex/*physiology</keyword><keyword>Resilience, Psychological</keyword><keyword>Emotional Regulation</keyword><keyword>female</keyword><keyword>male</keyword><keyword>brain mapping</keyword><keyword>neuropsychological test</keyword><keyword>psychological resilience</keyword><keyword>reward</keyword><keyword>nuclear magnetic resonance imaging</keyword><keyword>normal human</keyword><keyword>Asian continental ancestry group</keyword><keyword>hemispheric dominance</keyword><keyword>physiology</keyword><keyword>Resilience (Psychological)</keyword><keyword>orbitofrontal cortex</keyword><keyword>amplitude of low-frequency fluctuations</keyword><keyword>Orbitofrontal Cortex</keyword><keyword>subjective well-being</keyword></keywords><dates><year>2018</year><pub-dates><date>2018 Sep 4</date></pub-dates></dates><isbn>1749-5024 1749-5016</isbn><electronic-resource-num>10.1093/scan/nsy045</electronic-resource-num><abstract>Psychological resilience reflects the capacity to bounce back from stress, which plays an important role in health and well-being. However, less is known about the  neural substrate for psychological resilience and the underlying mechanism for how  psychological resilience enhances subjective well-being in the healthy brain. To  investigate these issues, we employed fractional amplitude of low-frequency  fluctuations (fALFF) measured with resting-state fMRI in 100 young healthy adults.  The correlation analysis found that higher psychological resilience was related to  lower fALFF in the left orbitofrontal cortex (OFC), which is involved in  reward-related processing and emotion regulation. Furthermore, the mediation  analysis indicated that psychological resilience acted as a full mediator of the  association between the fALFF in left OFC and subjective well-being indicators (i.e.  life satisfaction and hedonic balance). Importantly, these results remained  significant after controlling for the effect of gray matter volume and regional  homogeneity in the region. Overall, the present study provides the further evidence  for functional neural substrates of psychological resilience and reveals a potential  mechanism that psychological resilience mediates the effect of spontaneous brain  activity on subjective well-being.</abstract><research-notes>1st keep&#xD;&#xD;2nd disease PTSD&#xD;&#xD;2nd modality rs-fMRI&#xD;&#xD;2nd sample normative&#xD;&#xD;3rd resiliency MNI&#xD;&#xD;L_OFC &amp;nbsp;&amp;nbsp; -12 &amp;nbsp;&amp;nbsp; 51 &amp;nbsp;&amp;nbsp; -24&#xD;&#xD;N=94</research-notes><language>eng</language><urls><pdf-urls><url>C:\Users\jamesandrew\Zotero\storage\B6SFJB6F\Kong et al. - 2018 - The resilient brain psychological resilience medi.pdf</url></pdf-urls><text-urls><url>http://dx.doi.org/10.1093/scan/nsy045</url><url>http://dx.doi.org/10.1093/scan/nsy045</url></text-urls></urls></record><record><database name="MyLibrary">MyLibrary</database><source-app name="Zotero">Zotero</source-app><ref-type name="Journal Article">17</ref-type><contributors><authors><author>Canales-Johnson, Andrés</author><author>Beerendonk, Lola</author><author>Blain, Salome</author><author>Kitaoka, Shin</author><author>Ezquerro-Nassar, Alejandro</author><author>Nuiten, Stijn</author><author>Fahrenfort, Johannes</author><author>van Gaal, Simon</author><author>Bekinschtein, Tristan A.</author></authors></contributors><titles><title>Decreased Alertness Reconfigures Cognitive Control Networks.</title><secondary-title>The Journal of neuroscience : the official journal of the Society for Neuroscience</secondary-title></titles><periodical><full-title>The Journal of neuroscience : the official journal of the Society for Neuroscience</full-title><abbr-1>J Neurosci</abbr-1></periodical><pages>7142-7154</pages><volume>40</volume><number>37</number><issue>37</issue><keywords><keyword>Adolescent</keyword><keyword>Female</keyword><keyword>Humans</keyword><keyword>Male</keyword><keyword>Adult</keyword><keyword>Electroencephalography</keyword><keyword>adult</keyword><keyword>human</keyword><keyword>*Cognition</keyword><keyword>Information Dissemination</keyword><keyword>*alertness</keyword><keyword>*conflict adaptation</keyword><keyword>*conflict effect</keyword><keyword>*Conflict, Psychological</keyword><keyword>*information sharing</keyword><keyword>*reconfiguration</keyword><keyword>*theta oscillations</keyword><keyword>*Theta Rhythm</keyword><keyword>*Wakefulness</keyword><keyword>Brain/physiology</keyword><keyword>Conflict</keyword><keyword>female</keyword><keyword>human experiment</keyword><keyword>male</keyword><keyword>article</keyword><keyword>brain region</keyword><keyword>electroencephalogram</keyword><keyword>alertness</keyword><keyword>cognitive control network</keyword><keyword>control system</keyword><keyword>oscillation</keyword><keyword>Adaptation</keyword><keyword>Awareness</keyword><keyword>Cognitive Control</keyword><keyword>conflict adaptation</keyword><keyword>conflict effect</keyword><keyword>information sharing</keyword><keyword>reconfiguration</keyword><keyword>Sleep Deprivation</keyword><keyword>theta oscillations</keyword><keyword>Theta Rhythm</keyword><keyword>Wakefulness</keyword></keywords><dates><year>2020</year><pub-dates><date>2020 Sep 9</date></pub-dates></dates><isbn>1529-2401 0270-6474</isbn><electronic-resource-num>10.1523/JNEUROSCI.0343-20.2020</electronic-resource-num><abstract>Humans' remarkable capacity to flexibly adapt their behavior based on rapid situational changes is termed cognitive control. Intuitively, cognitive control is  thought to be affected by the state of alertness; for example, when drowsy, we feel  less capable of adequately implementing effortful cognitive tasks. Although  scientific investigations have focused on the effects of sleep deprivation and  circadian time, little is known about how natural daily fluctuations in alertness in  the regular awake state affect cognitive control. Here we combined a conflict task  in the auditory domain with EEG neurodynamics to test how neural and behavioral  markers of conflict processing are affected by fluctuations in alertness. Using a  novel computational method, we segregated alert and drowsy trials from two testing  sessions and observed that, although participants (both sexes) were generally  sluggish, the typical conflict effect reflected in slower responses to conflicting  information compared with nonconflicting information, as well as the moderating  effect of previous conflict (conflict adaptation), were still intact. However, the  typical neural markers of cognitive control-local midfrontal theta-band power  changes-that participants show during full alertness were no longer noticeable when  alertness decreased. Instead, when drowsy, we found an increase in long-range  information sharing (connectivity) between brain regions in the same frequency band.  These results show the resilience of the human cognitive control system when  affected by internal fluctuations of alertness and suggest that there are neural  compensatory mechanisms at play in response to physiological pressure during  diminished alertness.SIGNIFICANCE STATEMENT The normal variability in alertness we  experience in daily tasks is rarely taken into account in cognitive neuroscience.  Here we studied neurobehavioral dynamics of cognitive control with decreasing  alertness. We used the classic Simon task where participants hear the word "left" or  "right" in the right or left ear, eliciting slower responses when the word and the  side are incongruent-the conflict effect. Participants performed the task both while  fully awake and while getting drowsy, allowing for the characterization of alertness  modulating cognitive control. The changes in the neural signatures of conflict from  local theta oscillations to a long-distance distributed theta network suggest a  reconfiguration of the underlying neural processes subserving cognitive control when  affected by alertness fluctuations.</abstract><research-notes>1st exclude def resilience</research-notes><language>eng</language><urls><text-urls><url>http://dx.doi.org/10.1523/JNEUROSCI.0343-20.2020</url></text-urls></urls></record><record><database name="MyLibrary">MyLibrary</database><source-app name="Zotero">Zotero</source-app><ref-type name="Journal Article">17</ref-type><contributors><authors><author>Li, Xuzhou</author><author>Weissman, Myrna</author><author>Talati, Ardesheer</author><author>Svob, Connie</author><author>Wickramaratne, Priya</author><author>Posner, Jonathan</author><author>Xu, Dongrong</author></authors></contributors><titles><title>A diffusion tensor imaging study of brain microstructural changes related to religion and spirituality in families at high risk for depression.</title><secondary-title>Brain and behavior</secondary-title></titles><periodical><full-title>Brain and behavior</full-title><abbr-1>Brain Behav</abbr-1></periodical><pages>e01209</pages><volume>9</volume><number>2</number><issue>2</issue><keywords><keyword>Female</keyword><keyword>Humans</keyword><keyword>Male</keyword><keyword>Adult</keyword><keyword>Case-Control Studies</keyword><keyword>depression</keyword><keyword>neuroimaging</keyword><keyword>young adult</keyword><keyword>mental health</keyword><keyword>adult</keyword><keyword>human</keyword><keyword>cognition</keyword><keyword>amygdala</keyword><keyword>functional magnetic resonance imaging</keyword><keyword>diffusion tensor imaging</keyword><keyword>Organ Size</keyword><keyword>*major depressive disorder</keyword><keyword>Magnetic Resonance Imaging/methods</keyword><keyword>Diffusion Tensor Imaging/methods</keyword><keyword>Brain Mapping/methods</keyword><keyword>*Brain/pathology/physiopathology</keyword><keyword>*Depressive Disorder, Major/diagnosis/pathology/physiopathology</keyword><keyword>*diffusion tensor imaging</keyword><keyword>*microstructural abnormality</keyword><keyword>*religion</keyword><keyword>*Religion</keyword><keyword>*spirituality</keyword><keyword>*Spirituality</keyword><keyword>*voxel-wise analysis</keyword><keyword>Anisotropy</keyword><keyword>Medical History Taking</keyword><keyword>female</keyword><keyword>male</keyword><keyword>article</keyword><keyword>mental disease</keyword><keyword>major depression</keyword><keyword>cohort analysis</keyword><keyword>priority journal</keyword><keyword>major clinical study</keyword><keyword>mood disorder</keyword><keyword>nuclear magnetic resonance imaging</keyword><keyword>brain function</keyword><keyword>religion</keyword><keyword>risk factor</keyword><keyword>frontal gyrus</keyword><keyword>temporal lobe</keyword></keywords><dates><year>2019</year><pub-dates><date>2019 Feb</date></pub-dates></dates><isbn>2162-3279</isbn><electronic-resource-num>10.1002/brb3.1209</electronic-resource-num><abstract>INTRODUCTION: Previously in a three-generation study of families at high risk for depression, we found that belief in the importance of religion/spirituality (R/S)  was associated with thicker cortex in bilateral parietal and occipital regions. In  the same sample using functional magnetic resonance imaging and  electroencephalograph (EEG), we found that offspring at high familial risk had  thinner cortices, increased default mode network connectivity, and reduced EEG  power. These group differences were significantly diminished in offspring at high  risk who reported high importance of R/S beliefs, suggesting a protective effect.  METHODS: This study extends previous work examining brain microstructural  differences associated with risk for major depressive disorder (MDD) and tests  whether these are normalized in at-risk offspring who report high importance of R/S  beliefs. Diffusion tensor imaging (DTI) data were selected from 99 2nd and 3rd  generation offspring of 1st generation depressed (high-risk, HR) or nondepressed  (low-risk, LR) parents. Whole-brain and region-of-interest analyses were performed,  using ellipsoidal area ratio (EAR, an alternative diffusion anisotropy index  comparable to fractional anisotropy). We examined microstructural differences  associated with familial risk for depression within the groups of high and low  importance of R/S beliefs (HI, LI). RESULTS: In the LI group, HR individuals showed  significantly decreased EAR in white matter regions neighboring the precuneus,  superior parietal lobe, superior and middle frontal gyrus, and bilateral insula,  supplementary motor area, and postcentral gyrus. In the HI group, HR individuals  showed reduced EAR in white matter surrounding the left superior, and middle frontal  gyrus, left superior parietal lobule, and right supplementary motor area.  Microstructural differences associated with familial risk for depression in  precuneus, frontal lobe, and temporal lobe were nonsignificant or less significant  in the HI group. CONCLUSION: R/S beliefs may affect microstructure in brain regions  associated with R/S, potentially conferring resilience to depression among HR  individuals.</abstract><research-notes>1st keep&#xD;&#xD;2nd disease MDD&#xD;&#xD;2nd exclude sample&#xD;&#xD;2nd modality DTI&#xD;&#xD;2nd relatives</research-notes><language>eng</language></record><record><database name="MyLibrary">MyLibrary</database><source-app name="Zotero">Zotero</source-app><ref-type name="Journal Article">17</ref-type><contributors><authors><author>Boissoneault, Jeff</author><author>Sevel, Landrew</author><author>Stennett, Bethany</author><author>Alappattu, Meryl</author><author>Bishop, Mark</author><author>Robinson, Michael</author></authors></contributors><titles><title>Regional increases in brain signal variability are associated with pain intensity reductions following repeated eccentric exercise bouts.</title><secondary-title>European journal of pain (London, England)</secondary-title></titles><periodical><full-title>European journal of pain (London, England)</full-title><abbr-1>Eur J Pain</abbr-1></periodical><pages>818-827</pages><volume>24</volume><number>4</number><issue>4</issue><keywords><keyword>Humans</keyword><keyword>Exercise</keyword><keyword>Pain Measurement</keyword><keyword>adult</keyword><keyword>human</keyword><keyword>functional magnetic resonance imaging</keyword><keyword>Brain/diagnostic imaging</keyword><keyword>*Muscle, Skeletal/diagnostic imaging</keyword><keyword>*Myalgia</keyword><keyword>clinical article</keyword><keyword>controlled study</keyword><keyword>female</keyword><keyword>male</keyword><keyword>article</keyword><keyword>follow up</keyword><keyword>exercise</keyword><keyword>middle frontal gyrus</keyword><keyword>lingual gyrus</keyword><keyword>cerebellum</keyword><keyword>elbow</keyword><keyword>pain intensity</keyword><keyword>precuneus</keyword><keyword>No terms assigned</keyword></keywords><dates><year>2020</year><pub-dates><date>2020 Apr</date></pub-dates></dates><isbn>1532-2149 1090-3801</isbn><electronic-resource-num>10.1002/ejp.1532</electronic-resource-num><abstract>BACKGROUND: Traditional pain interventions limit fluctuations in pain sensation, which may paradoxically impair endogenous pain modulatory systems (EPMS). However,  controlled exposures to clinically relevant pain (e.g. delayed onset muscle soreness  [DOMS]) may build capacity in the EPMS. Emerging evidence suggests that regional  signal variability (RSV) may be an important indicator of efficiency and modulatory  capacity within brain regions. This study sought to determine the role of RSV in  both susceptibility to and trainability of pain response following repeated DOMS  inductions. METHODS: Baseline and follow-up resting-state fMRI was performed on 12  healthy volunteers ~40 days apart. Between scanning visits, participants received  four weekly DOMS inductions in alternating elbow flexors and were supplied seven  days of post-induction pain ratings. Voxel-wise standard deviation of signal  intensity was calculated to measure RSV. Associations among DOMS-related pain and  RSV were assessed with regression. Relationships among baseline and change  measurements were probed (i.e. susceptibility to DOMS; trainability following  multiple inductions). RESULTS: Significant association between baseline RSV in left  middle frontal gyrus (MFG) and right cerebellum and reductions in DOMS-related pain  unpleasantness were detected. Furthermore, increases in RSV were associated with  reduced DOMS pain intensity (left lingual gyrus, right MTG, left MTG, left  precuneus) and unpleasantness (left MTG, right SFG). DISCUSSION: Findings suggest  that RSV may be an indicator of EPMS resilience and responsivity to training, as  well as an indicator that is responsive to training. Involved regions underlie  cognitive, affective and representation processes. Results further clarify the  potential role of RSV as an indicator of pain modulation and resilience.  SIGNIFICANCE: Regional signal variability may be an important indicator of  endogenous pain modulatory system responsivity to training following repeated bouts  of clinically relevant pain and may in fact be responsive to training itself.</abstract><research-notes>1st exclude def resilience</research-notes><language>eng</language><urls><text-urls><url>http://dx.doi.org/10.1002/ejp.1532</url></text-urls></urls></record><record><database name="MyLibrary">MyLibrary</database><source-app name="Zotero">Zotero</source-app><ref-type name="Journal Article">17</ref-type><contributors><authors><author>Li, Yuan</author><author>Yao, Zhijun</author><author>Yang, Yongqing</author><author>Zhao, Feng</author><author>Fu, Yu</author><author>Zou, Ying</author><author>Hu, Bin</author></authors></contributors><titles><title>A Study on PHF-Tau Network Effected by Apolipoprotein E4.</title><secondary-title>American journal of Alzheimer's disease and other dementias</secondary-title></titles><periodical><full-title>American journal of Alzheimer's disease and other dementias</full-title><abbr-1>Am J Alzheimers Dis Other Demen</abbr-1></periodical><pages>1533317520971414</pages><volume>35</volume><keywords><keyword>Humans</keyword><keyword>time series analysis</keyword><keyword>adult</keyword><keyword>human</keyword><keyword>cognition</keyword><keyword>functional magnetic resonance imaging</keyword><keyword>functional connectivity</keyword><keyword>*Alzheimer Disease/genetics</keyword><keyword>*APOE 4</keyword><keyword>*Apolipoprotein E4/genetics</keyword><keyword>*Cognitive Dysfunction/genetics</keyword><keyword>*mild cognitive impairment</keyword><keyword>*network properties</keyword><keyword>*network resilience</keyword><keyword>*tau PET brain network</keyword><keyword>Apolipoproteins E</keyword><keyword>Brain/metabolism</keyword><keyword>tau Proteins/genetics/metabolism</keyword><keyword>mild cognitive impairment</keyword><keyword>controlled study</keyword><keyword>female</keyword><keyword>male</keyword><keyword>article</keyword><keyword>brain region</keyword><keyword>nerve cell network</keyword><keyword>aged</keyword><keyword>cognitive defect</keyword><keyword>neuropsychological test</keyword><keyword>major clinical study</keyword><keyword>Alzheimer disease</keyword><keyword>Clinical Dementia Rating</keyword><keyword>Mini Mental State Examination</keyword><keyword>gray matter</keyword><keyword>brain function</keyword><keyword>pathophysiology</keyword><keyword>tau protein</keyword><keyword>machine learning</keyword><keyword>protein function</keyword><keyword>apolipoprotein E4</keyword><keyword>betweenness centrality</keyword><keyword>Huntington chorea</keyword><keyword>Montreal cognitive assessment</keyword><keyword>Parkinson disease</keyword><keyword>particulate matter</keyword></keywords><dates><year>2020</year><pub-dates><date>2020 Jan-Dec</date></pub-dates></dates><isbn>1938-2731 1533-3175</isbn><electronic-resource-num>10.1177/1533317520971414</electronic-resource-num><abstract>Apolipoprotein E 4 Allele (APOE 4) is an important factors in Mild cognitive impairment (MCI) and Alzheimer's disease(AD). It plays a primary role in abnormal  modification of aggregated Tau protein-paired helical filaments Tau (PHF-Tau). In  this study, 143 subjects with PHF-Tau PET were divided into 2 groups (APOE 4  carriers and noncarriers). The measurements of the PHF-Tau network properties and  resilient were calculated for 2 group networks respectively. APOE 4 carriers group  showed significant differences in all the network properties in the results. We also  found significant differences of betweenness centrality in some brain regions for  APOE 4 carriers. Moreover, the APOE 4 carriers showed less resilient to targeted or  random node failure. Our results indicated that the effects of APOE 4 may lead to  abnormalities of PHF-Tau protein network. These findings may be particularly helpful  in uncovering the pathophysiology underlying the cognitive dysfunction in MCI  patients.</abstract><research-notes>1st exclude def resilience</research-notes><language>eng</language><urls><text-urls><url>http://dx.doi.org/10.1177/1533317520971414</url></text-urls></urls></record><record><database name="MyLibrary">MyLibrary</database><source-app name="Zotero">Zotero</source-app><ref-type name="Journal Article">17</ref-type><contributors><authors><author>Kong, Feng</author><author>Wang, Xu</author><author>Hu, Siyuan</author><author>Liu, Jia</author></authors></contributors><titles><title>Neural correlates of psychological resilience and their relation to life satisfaction in a sample of healthy young adults.</title><secondary-title>NeuroImage</secondary-title></titles><periodical><full-title>NeuroImage</full-title><abbr-1>Neuroimage</abbr-1></periodical><pages>165-172</pages><volume>123</volume><keywords><keyword>Brain Mapping</keyword><keyword>Female</keyword><keyword>Humans</keyword><keyword>Magnetic Resonance Imaging</keyword><keyword>Male</keyword><keyword>Young Adult</keyword><keyword>Adult</keyword><keyword>Cerebral Cortex</keyword><keyword>Individuality</keyword><keyword>Risk Factors</keyword><keyword>Gyrus Cinguli</keyword><keyword>prediction</keyword><keyword>Neurons</keyword><keyword>adult</keyword><keyword>human</keyword><keyword>Personal Satisfaction</keyword><keyword>functional magnetic resonance imaging</keyword><keyword>*Resilience, Psychological</keyword><keyword>insula</keyword><keyword>Cerebral Cortex/*physiology</keyword><keyword>Resilience, Psychological</keyword><keyword>*Personal Satisfaction</keyword><keyword>Anterior cingulate cortex</keyword><keyword>Gyrus Cinguli/*physiology</keyword><keyword>Life satisfaction</keyword><keyword>Resilience</keyword><keyword>Spontaneous brain activity</keyword><keyword>neurofeedback</keyword><keyword>connectome</keyword><keyword>controlled study</keyword><keyword>female</keyword><keyword>human experiment</keyword><keyword>male</keyword><keyword>article</keyword><keyword>brain region</keyword><keyword>priority journal</keyword><keyword>correlation analysis</keyword><keyword>rating scale</keyword><keyword>salience network</keyword><keyword>nuclear magnetic resonance scanner</keyword><keyword>brain function</keyword><keyword>normal human</keyword><keyword>machine learning</keyword><keyword>coping behavior</keyword><keyword>A Tim System</keyword><keyword>behavior assessment</keyword><keyword>Connor Davidson resilience scale</keyword><keyword>dorsal anterior cingulate cortex</keyword><keyword>image acquisition</keyword><keyword>image analysis</keyword><keyword>life satisfaction</keyword><keyword>mediation analysis</keyword><keyword>NEO Personality Inventory</keyword><keyword>psychological resilience score</keyword><keyword>regional homogeneity</keyword><keyword>ReHo</keyword><keyword>root mean square error of approximation</keyword><keyword>rostral anterior cingulate cortex</keyword><keyword>Satisfaction with Life Scale</keyword><keyword>scoring system</keyword><keyword>Siemens Magnetom Trio</keyword><keyword>Socioeconomic status scale</keyword><keyword>wellbeing</keyword><keyword>Wong and Law Emotional Intelligence Scale</keyword><keyword>Functional Magnetic Resonance Imaging</keyword><keyword>Life Satisfaction</keyword><keyword>Psychodynamics</keyword></keywords><dates><year>2015</year><pub-dates><date>2015 Dec</date></pub-dates></dates><isbn>1095-9572 1053-8119</isbn><electronic-resource-num>10.1016/j.neuroimage.2015.08.020</electronic-resource-num><abstract>Psychological resilience refers to the ability to thrive in the face of risk and adversity, which is crucial for individuals' mental and physical health. However,  its precise neural correlates are still largely unknown. Here we used resting-state  functional magnetic resonance imaging (rs-fMRI) to identify the brain regions  underlying this construct by correlating individuals' psychological resilience  scores with the regional homogeneity (ReHo) and then examined how these  resilience-related regions predicted life satisfaction in a sample of healthy young  adults. We found that the ReHo in the bilateral insula, right dorsal anterior  cingulate cortex (dACC) and right rostral ACC (rACC) negatively predicted individual  differences in psychological resilience, revealing the critical role of the salience  network (SN) in psychological resilience. Crucially, the ReHo in the dACC within the  SN mediated the effects of psychological resilience on life satisfaction. In  summary, these findings suggest that spontaneous activity of the human brain reflect  the efficiency of psychological resilience and highlight the dACC within the SN as a  neural substrate linking psychological resilience and life satisfaction.</abstract><research-notes>1st keep&#xD;&#xD;2nd disease PTSD&#xD;&#xD;2nd modality rs-fMRI&#xD;&#xD;2nd sample normative&#xD;&#xD;3rd resiliency MNI&#xD;&#xD;dACC &amp;nbsp;&amp;nbsp; 12 &amp;nbsp;&amp;nbsp; 28 &amp;nbsp;&amp;nbsp; 32&#xD;&#xD;rACC &amp;nbsp;&amp;nbsp; 10 &amp;nbsp;&amp;nbsp; 46 &amp;nbsp;&amp;nbsp; 10&#xD;&#xD;l_insula &amp;nbsp;&amp;nbsp; -26 &amp;nbsp;&amp;nbsp; 24 &amp;nbsp;&amp;nbsp; 0&#xD;&#xD;r_insula &amp;nbsp;&amp;nbsp; 34 &amp;nbsp;&amp;nbsp; 22 &amp;nbsp;&amp;nbsp; -4&#xD;&#xD;N=276</research-notes><language>eng</language><urls><text-urls><url>http://dx.doi.org/10.1016/j.neuroimage.2015.08.020</url><url>http://dx.doi.org/10.1016/j.neuroimage.2015.08.020</url></text-urls></urls></record><record><database name="MyLibrary">MyLibrary</database><source-app name="Zotero">Zotero</source-app><ref-type name="Journal Article">17</ref-type><contributors><authors><author>Reynaud, Emmanuelle</author><author>Guedj, Eric</author><author>Souville, Marc</author><author>Trousselard, Marion</author><author>Zendjidjian, Xavier</author><author>El Khoury-Malhame, Myriam</author><author>Fakra, Eric</author><author>Nazarian, Bruno</author><author>Blin, Olivier</author><author>Canini, Frédéric</author><author>Khalfa, Stephanie</author></authors></contributors><titles><title>Relationship between emotional experience and resilience: an fMRI study in fire-fighters.</title><secondary-title>Neuropsychologia</secondary-title></titles><periodical><full-title>Neuropsychologia</full-title><abbr-1>Neuropsychologia</abbr-1></periodical><pages>845-849</pages><volume>51</volume><number>5</number><issue>5</issue><keywords><keyword>Brain</keyword><keyword>Brain Mapping</keyword><keyword>Humans</keyword><keyword>Image Processing, Computer-Assisted</keyword><keyword>Magnetic Resonance Imaging</keyword><keyword>Male</keyword><keyword>Photic Stimulation</keyword><keyword>Young Adult</keyword><keyword>Amygdala</keyword><keyword>Emotions</keyword><keyword>Adaptation, Psychological</keyword><keyword>Stress</keyword><keyword>stress</keyword><keyword>Oxygen</keyword><keyword>adult</keyword><keyword>human</keyword><keyword>Life Experiences</keyword><keyword>Coping Behavior</keyword><keyword>amygdala</keyword><keyword>functional magnetic resonance imaging</keyword><keyword>resilience</keyword><keyword>emotion</keyword><keyword>insula</keyword><keyword>Emotions/*physiology</keyword><keyword>*Brain Mapping</keyword><keyword>Oxygen/blood</keyword><keyword>Adaptation, Psychological/*physiology</keyword><keyword>Amygdala/blood supply</keyword><keyword>Brain/*blood supply/*physiology</keyword><keyword>Firefighters/*psychology</keyword><keyword>trauma</keyword><keyword>controlled study</keyword><keyword>human experiment</keyword><keyword>male</keyword><keyword>article</keyword><keyword>brain region</keyword><keyword>orbital cortex</keyword><keyword>BOLD signal</keyword><keyword>normal human</keyword><keyword>coping behavior</keyword><keyword>psychologic assessment</keyword><keyword>scoring system</keyword><keyword>fire fighter</keyword><keyword>occupational exposure</keyword><keyword>psychological rating scale</keyword><keyword>work environment</keyword><keyword>Resilience (Psychological)</keyword><keyword>Trauma</keyword><keyword>emotional experiences</keyword><keyword>emotional responses</keyword><keyword>Emotional Responses</keyword><keyword>fire fighters</keyword><keyword>Fire Fighters</keyword><keyword>Firefighters</keyword></keywords><dates><year>2013</year><pub-dates><date>2013 Apr</date></pub-dates></dates><isbn>1873-3514 0028-3932</isbn><electronic-resource-num>10.1016/j.neuropsychologia.2013.01.007</electronic-resource-num><abstract>Resilience refers to the capacity to cope effectively in stressful situations or adversity. It may involve the ability to experience emotions matching the demands of  environmental circumstances. The brain mechanisms underlying resilience remain  unclear. In this study, we aim to investigate the relationship between the neural  basis of emotional experience and resilience. Thirty-six fire-fighters were  included. They performed an fMRI script-driven paradigm comprising relaxing and  trauma-related scripts to evaluate the cerebral substrate of emotional experience  (p&lt;0.05, FDR-corrected). Correlations were examined between fMRI activations and the  resilience DRS15 scale (p&lt;0.05). Resilience was positively correlated with the right  amygdala and left orbitofrontal activations when performing the contrast of trauma  vs. relaxing script. The present study provides neural data on the mechanisms  underlying resilience and their relationship with emotional reactivity, suggesting  that appropriate emotional response in stressful situations is essential for coping  with aversive events in daily life.</abstract><research-notes>1st keep&#xD;&#xD;2nd disease PTSD&#xD;&#xD;2nd modality t-fMRI&#xD;&#xD;2nd sample firefighters&#xD;&#xD;2nd sample normative&#xD;&#xD;3rd resiliency MNI&#xD;&#xD;r_AMYG &amp;nbsp;&amp;nbsp; 18 &amp;nbsp;&amp;nbsp; -6 &amp;nbsp;&amp;nbsp; -15&#xD;&#xD;l_OFC &amp;nbsp;&amp;nbsp; -39 &amp;nbsp;&amp;nbsp; 33 &amp;nbsp;&amp;nbsp; -15&#xD;&#xD;N=36</research-notes><language>eng</language><urls><text-urls><url>http://dx.doi.org/10.1016/j.neuropsychologia.2013.01.007</url><url>http://dx.doi.org/10.1016/j.neuropsychologia.2013.01.007</url></text-urls></urls></record><record><database name="MyLibrary">MyLibrary</database><source-app name="Zotero">Zotero</source-app><ref-type name="Journal Article">17</ref-type><contributors><authors><author>Fischer, Florian U.</author><author>Wolf, Dominik</author><author>Fellgiebel, Andreas</author></authors></contributors><titles><title>Connectivity and morphology of hubs of the cerebral structural connectome are associated with brain resilience in AD- and age-related pathology.</title><secondary-title>Brain imaging and behavior</secondary-title></titles><periodical><full-title>Brain imaging and behavior</full-title><abbr-1>Brain Imaging Behav</abbr-1></periodical><pages>1650-1664</pages><volume>13</volume><number>6</number><issue>6</issue><keywords><keyword>Brain</keyword><keyword>Cognition</keyword><keyword>Female</keyword><keyword>Humans</keyword><keyword>Image Processing, Computer-Assisted</keyword><keyword>Magnetic Resonance Imaging</keyword><keyword>Male</keyword><keyword>Aged</keyword><keyword>neuroimaging</keyword><keyword>Positron-Emission Tomography</keyword><keyword>human</keyword><keyword>cognition</keyword><keyword>insula</keyword><keyword>*Connectome</keyword><keyword>Resilience</keyword><keyword>AD</keyword><keyword>Aging/*pathology</keyword><keyword>Alzheimer Disease/*pathology</keyword><keyword>Cerebral Cortex/*pathology/physiopathology</keyword><keyword>GM morphology</keyword><keyword>Gray Matter/pathology</keyword><keyword>Hubs</keyword><keyword>Nerve Net/pathology</keyword><keyword>Structural connectome</keyword><keyword>White Matter/*pathology/physiology</keyword><keyword>WM connectivity</keyword><keyword>mild cognitive impairment</keyword><keyword>brain</keyword><keyword>middle temporal gyrus</keyword><keyword>connectome</keyword><keyword>female</keyword><keyword>male</keyword><keyword>article</keyword><keyword>nerve cell network</keyword><keyword>positron emission tomography</keyword><keyword>aged</keyword><keyword>outcome assessment</keyword><keyword>priority journal</keyword><keyword>major clinical study</keyword><keyword>middle frontal gyrus</keyword><keyword>nuclear magnetic resonance imaging</keyword><keyword>superior frontal gyrus</keyword><keyword>diffusion weighted imaging</keyword><keyword>lingual gyrus</keyword><keyword>brain size</keyword><keyword>Alzheimer disease</keyword><keyword>gray matter</keyword><keyword>putamen</keyword><keyword>inferior temporal gyrus</keyword><keyword>thalamus</keyword><keyword>occipital cortex</keyword><keyword>primary motor cortex</keyword><keyword>postcentral gyrus</keyword><keyword>tau protein</keyword><keyword>cingulate gyrus</keyword><keyword>globus pallidus</keyword><keyword>supramarginal gyrus</keyword><keyword>parahippocampal gyrus</keyword><keyword>amyloid</keyword><keyword>superior temporal gyrus</keyword><keyword>apolipoprotein E4</keyword><keyword>single nucleotide polymorphism</keyword><keyword>angular gyrus</keyword><keyword>frontal operculum</keyword><keyword>parietal operculum</keyword><keyword>pars triangularis</keyword><keyword>superior parietal lobule</keyword></keywords><dates><year>2019</year><pub-dates><date>2019 Dec</date></pub-dates></dates><isbn>1931-7565 1931-7557</isbn><electronic-resource-num>10.1007/s11682-019-00090-y</electronic-resource-num><abstract>The physiological basis of resilience to age-associated and AD-typical neurodegenerative pathology is still not well understood. So far, the established  resilience factor intelligence has been shown to be associated with white matter  network global efficiency, a key constituent of which are highly connected hubs.  However, hub properties have also been shown to be impaired in AD. Individual  predisposition or vulnerability of hub properties may thus modulate the impact of  pathology on cognitive outcome and form part of the physiological basis of  resilience. 85 cognitively normal elderly subjects and patients with MCI with DWI,  MRI and AV45-PET scans were included from ADNI. We reconstructed the global WM  networks in each subject and characterized hub-properties of GM regions using graph  theory by calculating regional betweenness centrality. Subsequently, we investigated  whether regional GM volume (GMV) and structural WM connectivity (WMC) of more  hub-like regions was more associated with resilience, quantified as cognitive  performance independent of amyloid burden, tau and WM lesions. Subjects with higher  resilience showed higher increased regional GMV and WMC in more hub-like compared to  less hub-like GM-regions. Additionally, this association was in some instances  further increased at elevated amounts of brain pathology. Higher GMV and WMC of more  hub-like regions may contribute more to resilience compared to less hub-like  regions, reflecting their increased importance to brain network efficiency, and may  thus form part of the neurophysiological basis of resilience. Future studies should  investigate the factors leading to higher GMV and WMC of hubs in non-demented  elderly with higher resilience.</abstract><research-notes>1st keep&#xD;&#xD;2nd disease AD&#xD;&#xD;2nd exclude cognitive reserve&#xD;&#xD;2nd modality DTI&#xD;&#xD;2nd modality sMRI&#xD;&#xD;2nd sample AD&#xD;&#xD;2nd sample normative</research-notes><language>eng</language><urls><text-urls><url>http://dx.doi.org/10.1007/s11682-019-00090-y</url><url>http://dx.doi.org/10.1007/s11682-019-00090-y</url></text-urls></urls></record><record><database name="MyLibrary">MyLibrary</database><source-app name="Zotero">Zotero</source-app><ref-type name="Journal Article">17</ref-type><contributors><authors><author>Noll, Kyle R.</author><author>Chen, Henry S.</author><author>Wefel, Jeffrey S.</author><author>Kumar, Vinodh A.</author><author>Hou, Ping</author><author>Ferguson, Sherise D.</author><author>Rao, Ganesh</author><author>Johnson, Jason M.</author><author>Schomer, Donald F.</author><author>Suki, Dima</author><author>Prabhu, Sujit S.</author><author>Liu, Ho-Ling</author></authors></contributors><titles><title>Alterations in Functional Connectomics Associated With Neurocognitive Changes Following Glioma Resection.</title><secondary-title>Neurosurgery</secondary-title></titles><periodical><full-title>Neurosurgery</full-title><abbr-1>Neurosurgery</abbr-1></periodical><pages>544-551</pages><volume>88</volume><number>3</number><issue>3</issue><keywords><keyword>Female</keyword><keyword>Humans</keyword><keyword>Male</keyword><keyword>Adult</keyword><keyword>Middle Aged</keyword><keyword>Prospective Studies</keyword><keyword>adult</keyword><keyword>human</keyword><keyword>cognition</keyword><keyword>functional magnetic resonance imaging</keyword><keyword>functional connectivity</keyword><keyword>Cognition/*physiology</keyword><keyword>*Connectomics</keyword><keyword>*Brain tumor</keyword><keyword>*Functional imaging</keyword><keyword>*Glioma</keyword><keyword>*Mental Status and Dementia Tests</keyword><keyword>*Neurocognitive function</keyword><keyword>Brain Neoplasms/*diagnostic imaging/psychology/surgery</keyword><keyword>Connectome/*trends</keyword><keyword>Craniotomy/psychology/trends</keyword><keyword>Executive Function/physiology</keyword><keyword>Glioma/*diagnostic imaging/psychology/surgery</keyword><keyword>Magnetic Resonance Imaging/trends</keyword><keyword>Memory/physiology</keyword><keyword>Nerve Net/diagnostic imaging/physiology</keyword><keyword>language</keyword><keyword>clinical article</keyword><keyword>connectome</keyword><keyword>controlled study</keyword><keyword>female</keyword><keyword>male</keyword><keyword>article</keyword><keyword>outcome assessment</keyword><keyword>postoperative period</keyword><keyword>anticonvulsive agent</keyword><keyword>astrocytoma</keyword><keyword>awake craniotomy</keyword><keyword>Boston naming test</keyword><keyword>brain damage</keyword><keyword>cancer surgery</keyword><keyword>cognitive defect</keyword><keyword>data analysis software</keyword><keyword>executive function</keyword><keyword>glioblastoma</keyword><keyword>glioma</keyword><keyword>Hopkins verbal learning test</keyword><keyword>imaging software</keyword><keyword>information processing device</keyword><keyword>MATLAB</keyword><keyword>neuropsychological test</keyword><keyword>oligodendroglioma</keyword><keyword>processing speed</keyword><keyword>Statistical Parametric Mapping</keyword><keyword>steroid</keyword><keyword>trail making test</keyword><keyword>verbal memory</keyword></keywords><dates><year>2021</year><pub-dates><date>2021 Feb 16</date></pub-dates></dates><isbn>1524-4040 0148-396X</isbn><electronic-resource-num>10.1093/neuros/nyaa453</electronic-resource-num><abstract>BACKGROUND: Decline in neurocognitive functioning (NCF) often occurs following brain tumor resection. Functional connectomics have shown how neurologic insults disrupt  cerebral networks underlying NCF, though studies involving patients with brain  tumors are lacking. OBJECTIVE: To investigate the impact of brain tumor resection  upon the connectome and relationships with NCF outcome in the early postoperative  period. METHODS: A total of 15 right-handed adults with left perisylvian glioma  underwent resting-state functional magnetic resonance imaging (rs-fMRI) and  neuropsychological assessment before and after awake tumor resection. Graph  theoretical analysis was applied to rs-fMRI connectivity matrices to calculate  network properties. Network properties and NCF measures were compared across the  pre- to postoperative periods with matched pairs Wilcoxon signed-rank tests.  Associations between pre- to postoperative change in network and NCF measures were  determined with Spearman rank-order correlations (ρ). RESULTS: A majority of the  sample showed postoperative decline on 1 or more NCF measures. Significant  postoperative NCF decline was found across measures of verbal memory, processing  speed, executive functioning, receptive language, and a composite index. Regarding  connectomic properties, betweenness centrality and assortativity were significantly  smaller postoperatively, and reductions in these measures were associated with  better NCF outcomes. Significant inverse associations (ρ = -.51 to -.78, all  P &lt; .05) were observed between change in language, executive functioning, and  learning and memory, and alterations in segregation, centrality, and resilience  network properties. CONCLUSION: Decline in NCF was common shortly following  resection of glioma involving eloquent brain regions, most frequently in verbal  learning/memory and executive functioning. Better postoperative outcomes accompanied  reductions in centrality and resilience connectomic measures.</abstract><research-notes>1st exclude def resilience</research-notes><language>eng</language><urls><text-urls><url>http://dx.doi.org/10.1093/neuros/nyaa453</url></text-urls></urls></record><record><database name="MyLibrary">MyLibrary</database><source-app name="Zotero">Zotero</source-app><ref-type name="Journal Article">17</ref-type><contributors><authors><author>Liberzon, Israel</author><author>Britton, Jennifer C.</author><author>Phan, K. Luan</author></authors></contributors><titles><title>Neural correlates of traumatic recall in posttraumatic stress disorder.</title><secondary-title>Stress (Amsterdam, Netherlands)</secondary-title></titles><periodical><full-title>Stress (Amsterdam, Netherlands)</full-title><abbr-1>Stress</abbr-1></periodical><pages>151-156</pages><volume>6</volume><number>3</number><issue>3</issue><keywords><keyword>Brain</keyword><keyword>Humans</keyword><keyword>posttraumatic stress disorder</keyword><keyword>Emotions</keyword><keyword>Veterans</keyword><keyword>Stress</keyword><keyword>Animals</keyword><keyword>Tomography, Emission-Computed</keyword><keyword>neuroimaging</keyword><keyword>Stress Disorders, Post-Traumatic</keyword><keyword>Mental Recall</keyword><keyword>adult</keyword><keyword>human</keyword><keyword>amygdala</keyword><keyword>prefrontal cortex</keyword><keyword>Brain/*diagnostic imaging</keyword><keyword>emotion</keyword><keyword>insula</keyword><keyword>Stress Disorders, Post-Traumatic/*diagnostic imaging/*psychology</keyword><keyword>*Mental Recall</keyword><keyword>*Tomography, Emission-Computed</keyword><keyword>Wounds and Injuries/psychology</keyword><keyword>emotional processing</keyword><keyword>Wounds and Injuries</keyword><keyword>clinical article</keyword><keyword>controlled study</keyword><keyword>male</keyword><keyword>positron emission tomography</keyword><keyword>priority journal</keyword><keyword>limbic cortex</keyword><keyword>correlation analysis</keyword><keyword>diagnostic imaging</keyword><keyword>neurologic disease</keyword><keyword>recall</keyword><keyword>mental stress</keyword><keyword>cingulate gyrus</keyword><keyword>brain blood flow</keyword><keyword>regulatory mechanism</keyword><keyword>military personnel</keyword><keyword>conference paper</keyword><keyword>battle injury</keyword><keyword>provocation test</keyword><keyword>Posttraumatic Stress Disorder</keyword><keyword>Military Veterans</keyword><keyword>Emotional Trauma</keyword><keyword>neural correlates</keyword><keyword>combat veterans</keyword><keyword>emotionally neutral events</keyword><keyword>Neurology</keyword><keyword>personalized traumatic events</keyword><keyword>Physiological Correlates</keyword><keyword>stressful events</keyword><keyword>traumatic recall</keyword></keywords><dates><year>2003</year><pub-dates><date>2003 Sep</date></pub-dates></dates><isbn>1025-3890</isbn><electronic-resource-num>10.1080/1025389031000136242</electronic-resource-num><abstract>Functional activation studies of posttraumatic stress disorder (PTSD) using symptom provocation paradigms have implicated dysfunction in limbic and paralimbic brain  regions. Increased or altered cerebral blood flow has been observed in amygdala and  insula. Decreased or absent activity has been seen in medial prefrontal and anterior  cingulate cortex (ACC). These brain regions comprise a neural circuit that has been  demonstrated as important for emotional processing and emotional regulation. We  studied combat veterans with PTSD (n=16), combat veterans without PTSD (combat  controls, n=15), and age-matched healthy control subjects (n=15) with [O-15] H2O PET  under a script-driven imagery paradigm of personalized traumatic/stressful and  emotionally neutral events. Preliminary findings show that PTSD patients and combat  controls had differential blood flow patterns during emotional recall in amygdala,  insula and medial prefrontal cortex. Consistent with and extending prior findings,  these preliminary results replicate differential patterns of activation in limbic  and paralimbic regions of PTSD patients and trauma exposed controls suggesting that  these neural substrates may be involved in the deficits in emotional processing in  PTSD on one hand, and in resilience to trauma on the other.</abstract><research-notes>1st keep&#xD;&#xD;2nd disease PTSD&#xD;&#xD;2nd modality PET H2O&#xD;&#xD;2nd sample normative&#xD;&#xD;2nd sample PTSD&#xD;&#xD;2nd sample veterans&#xD;&#xD;3rd exclude no coords&#xD;&#xD;Technically, only partial coordinates reported.&#xD;&#xD;N=46</research-notes><language>eng</language><urls><text-urls><url>http://dx.doi.org/10.1080/1025389031000136242</url><url>http://dx.doi.org/10.1080/1025389031000136242</url></text-urls></urls></record><record><database name="MyLibrary">MyLibrary</database><source-app name="Zotero">Zotero</source-app><ref-type name="Journal Article">17</ref-type><contributors><authors><author>Langenecker, Scott A.</author><author>Jenkins, Lisanne M.</author><author>Stange, Jonathan P.</author><author>Chang, Yi-Shin</author><author>DelDonno, Sophie R.</author><author>Bessette, Katie L.</author><author>Passarotti, Alessandra M.</author><author>Bhaumik, Runa</author><author>Ajilore, Olusola</author><author>Jacobs, Rachel H.</author></authors></contributors><titles><title>Cognitive control neuroimaging measures differentiate between those with and without future recurrence of depression.</title><secondary-title>NeuroImage. Clinical</secondary-title></titles><periodical><full-title>NeuroImage. Clinical</full-title><abbr-1>Neuroimage Clin</abbr-1></periodical><pages>1001-1009</pages><volume>20</volume><keywords><keyword>Adolescent</keyword><keyword>Brain Mapping</keyword><keyword>Female</keyword><keyword>Humans</keyword><keyword>Male</keyword><keyword>Young Adult</keyword><keyword>Adult</keyword><keyword>Reproducibility of Results</keyword><keyword>neuroimaging</keyword><keyword>young adult</keyword><keyword>adult</keyword><keyword>human</keyword><keyword>amygdala</keyword><keyword>functional magnetic resonance imaging</keyword><keyword>Cognition/*physiology</keyword><keyword>Neural Pathways/physiopathology</keyword><keyword>*Neuroimaging/methods</keyword><keyword>Brain/pathology/physiopathology</keyword><keyword>Depression/*physiopathology</keyword><keyword>Depressive Disorder, Major/*physiopathology</keyword><keyword>connectome</keyword><keyword>controlled study</keyword><keyword>female</keyword><keyword>male</keyword><keyword>article</keyword><keyword>resting state network</keyword><keyword>major depression</keyword><keyword>cohort analysis</keyword><keyword>executive function</keyword><keyword>priority journal</keyword><keyword>inferior parietal lobule</keyword><keyword>major clinical study</keyword><keyword>middle frontal gyrus</keyword><keyword>superior frontal gyrus</keyword><keyword>anterior cingulate</keyword><keyword>precuneus</keyword><keyword>inferior temporal gyrus</keyword><keyword>thalamus</keyword><keyword>inferior frontal gyrus</keyword><keyword>supplementary motor area</keyword><keyword>recurrent disease</keyword></keywords><dates><year>2018</year><pub-dates><date>2018</date></pub-dates></dates><isbn>2213-1582</isbn><electronic-resource-num>10.1016/j.nicl.2018.10.004</electronic-resource-num><abstract>BACKGROUND: Major Depressive Disorder (MDD) is a prevalent, disruptive illness. A majority of those with MDD are at high risk for recurrence and increased risk for  morbidity and mortality. This study examined whether multimodal baseline (and  retest) Cognitive Control performance and neuroimaging markers (task activation and  neural connectivity between key brain nodes) could differentiate between those with  and without future recurrence of a major depressive (MD) episode within one year. We  hypothesized that performance and neuroimaging measures of Cognitive Control would  identify markers that differ between these two groups. METHODS: A prospective cohort  study of young adults (ages 18-23) with history (h) of early-onset MDD (N = 60), now  remitted, and healthy young adults (N = 49). Baseline Cognitive Control measures of  performance, task fMRI and resting state connectivity (and reliability retest  4-12 weeks later) were used to compare those with future recurrence of MDD (N = 21)  relative to those without future recurrence of MDD (N = 34 with resilience). The  measures tested were (1) Parametric Go/No-Go (PGNG) performance, and task activation  for (2) PGNG Correct Rejections, (3) PGNG Commission errors, and (4 &amp; 5), resting  state connectivity analyses of Cognitive Control Network to and from subgenual  anterior cingulate. RESULTS: Relative to other groups at baseline, the group with  MDD Recurrence had less bilateral middle frontal gyrus activation during commission  errors. MDD Recurrence exhibited greater connectivity of right middle frontal gyrus  to subgenual anterior cingulate (SGAC). SGAC connectivity was also elevated in this  group to numerous regions in the Cognitive Control Network. Moderate to strong ICCs  were present from test to retest, and highest for rs-fMRI markers. There were  modest, significant correlations between task, connectivity and behavioral markers  that distinguished between groups. CONCLUSION: Markers of Cognitive Control function  could identify those with early course MD who are at risk for depression recurrence.  Those at high risk for recurrence would benefit from maintenance or preventative  treatments. Future studies could test and validate these markers as potential  predictors, accounting for sample selection and bias in feature detection.</abstract><research-notes>1st exclude sample (recovery from depression)1st exclude sample (recovery from depression)</research-notes><language>eng</language><urls><text-urls><url>http://dx.doi.org/10.1016/j.nicl.2018.10.004</url></text-urls></urls></record><record><database name="MyLibrary">MyLibrary</database><source-app name="Zotero">Zotero</source-app><ref-type name="Journal Article">17</ref-type><contributors><authors><author>O'Connor, Mary-Frances</author></authors></contributors><titles><title>Bereavement and the brain: invitation to a conversation between bereavement researchers and neuroscientists.</title><secondary-title>Death studies</secondary-title></titles><periodical><full-title>Death studies</full-title><abbr-1>Death Stud</abbr-1></periodical><pages>905-922</pages><volume>29</volume><number>10</number><issue>10</issue><keywords><keyword>Brain</keyword><keyword>Brain Mapping</keyword><keyword>Humans</keyword><keyword>Magnetic Resonance Imaging</keyword><keyword>Adaptation, Psychological</keyword><keyword>Neuroimaging</keyword><keyword>Interprofessional Relations</keyword><keyword>review</keyword><keyword>human</keyword><keyword>Psychology</keyword><keyword>Personality Traits</keyword><keyword>functional magnetic resonance imaging</keyword><keyword>Psychophysiology</keyword><keyword>Brain/*physiology</keyword><keyword>resilience</keyword><keyword>*Brain Mapping</keyword><keyword>*Bereavement</keyword><keyword>*Interprofessional Relations</keyword><keyword>*Neurosciences</keyword><keyword>*Psychology</keyword><keyword>Grief</keyword><keyword>Magnetic Resonance Imaging/*psychology</keyword><keyword>brain</keyword><keyword>neuroscience</keyword><keyword>medical research</keyword><keyword>Resilience (Psychological)</keyword><keyword>Emotional States</keyword><keyword>bereavement</keyword><keyword>Bereavement</keyword><keyword>emotional states</keyword><keyword>Neurosciences</keyword><keyword>neuroscientists</keyword><keyword>personality traits</keyword><keyword>adaptive behavior</keyword><keyword>grief</keyword><keyword>professional practice</keyword></keywords><dates><year>2005</year><pub-dates><date>2005 Dec</date></pub-dates></dates><isbn>0748-1187</isbn><electronic-resource-num>10.1080/07481180500299063</electronic-resource-num><abstract>A recent development by neuroscience is neuroimaging, a method of looking into the "black box" of the brain while people are feeling, doing, and thinking in real time.  The first fMRI study of bereavement has recently been published, and the present  article summarizes it in non-specialist language, focusing on its theoretical and  clinical applications. In an attempt to bridge the gap between bereavement  researchers and neuroscientists, the author discusses how these two fields could  assist each other in forwarding both fields. Three current debates in the field of  bereavement research are outlined, including (a) adaptation in the normal grief  process, (b) complicated grief vs. resilience, and (c) meaning-making vs.  return-to-baseline models of bereavement. The potential contribution of  neuroscientific data to these debates is discussed in several hypothetical examples.  These examples stimulate thinking about the reciprocity between 2 questions: What  can bereavement teach us about the brain? and What can the brain tell us about  bereavement? This article is designed to provide enough background for investigators  who are primarily concerned with the brain and those primarily concerned with  bereavement to open a dialogue between both of these fields.</abstract><research-notes>1st exclude commentary</research-notes><language>eng</language><urls><text-urls><url>http://dx.doi.org/10.1080/07481180500299063</url></text-urls></urls></record><record><database name="MyLibrary">MyLibrary</database><source-app name="Zotero">Zotero</source-app><ref-type name="Journal Article">17</ref-type><contributors><authors><author>Rogachov, Anton</author><author>Cheng, Joshua C.</author><author>Erpelding, Nathalie</author><author>Hemington, Kasey S.</author><author>Crawley, Adrian P.</author><author>Davis, Karen D.</author></authors></contributors><titles><title>Regional brain signal variability: a novel indicator of pain sensitivity and coping.</title><secondary-title>Pain</secondary-title></titles><periodical><full-title>Pain</full-title><abbr-1>Pain</abbr-1></periodical><pages>2483-2492</pages><volume>157</volume><number>11</number><issue>11</issue><keywords><keyword>default mode network</keyword><keyword>Adolescent</keyword><keyword>Brain</keyword><keyword>Brain Mapping</keyword><keyword>Female</keyword><keyword>Humans</keyword><keyword>Image Processing, Computer-Assisted</keyword><keyword>Magnetic Resonance Imaging</keyword><keyword>Male</keyword><keyword>Reaction Time</keyword><keyword>Young Adult</keyword><keyword>Adult</keyword><keyword>Sex Characteristics</keyword><keyword>Attention</keyword><keyword>Rest</keyword><keyword>fMRI</keyword><keyword>Adaptation, Psychological</keyword><keyword>Oxygen</keyword><keyword>Connectome</keyword><keyword>adult</keyword><keyword>human</keyword><keyword>Pain</keyword><keyword>cognition</keyword><keyword>functional magnetic resonance imaging</keyword><keyword>functional connectivity</keyword><keyword>Brain/*diagnostic imaging</keyword><keyword>*Brain Mapping</keyword><keyword>Oxygen/blood</keyword><keyword>Attention/physiology</keyword><keyword>*Adaptation, Psychological</keyword><keyword>Hyperalgesia/diagnostic imaging</keyword><keyword>Pain Threshold/*physiology</keyword><keyword>Pain/diagnostic imaging</keyword><keyword>Physical Stimulation</keyword><keyword>Psychophysics</keyword><keyword>Reaction Time/physiology</keyword><keyword>pain</keyword><keyword>connectome</keyword><keyword>controlled study</keyword><keyword>female</keyword><keyword>male</keyword><keyword>article</keyword><keyword>priority journal</keyword><keyword>functional neuroimaging</keyword><keyword>salience network</keyword><keyword>BOLD signal</keyword><keyword>normal human</keyword><keyword>coping behavior</keyword><keyword>nociception</keyword><keyword>pain threshold</keyword><keyword>periaqueductal gray matter</keyword><keyword>primary somatosensory cortex</keyword><keyword>right handedness</keyword><keyword>secondary somatosensory cortex</keyword><keyword>temporal summation</keyword><keyword>Brain Connectivity</keyword><keyword>Functional Magnetic Resonance Imaging</keyword><keyword>Blood Volume</keyword><keyword>Dynamic pain connectome</keyword><keyword>Hyperalgesia</keyword><keyword>Pain Threshold</keyword><keyword>Signal variability</keyword><keyword>Temporal summation of pain</keyword></keywords><dates><year>2016</year><pub-dates><date>2016 Nov</date></pub-dates></dates><isbn>1872-6623 0304-3959</isbn><electronic-resource-num>10.1097/j.pain.0000000000000665</electronic-resource-num><abstract>Variability in blood oxygen level-dependent (BOLD) functional magnetic resonance imaging (fMRI) signals reflects the moment-by-moment fluctuations in resting-state  fMRI (rs-fMRI) activity within specific areas of the brain. Regional BOLD signal  variability was recently proposed to serve an important functional role in the  efficacy of neural systems because of its relationship to behavioural performance in  aging and cognition studies. We previously showed that individuals who better cope  with pain have greater fluctuations in interregional functional connectivity, but it  is not known whether regional brain signal variability is a mechanism underlying  pain coping. We tested the hypothesis that individual pain sensitivity and coping is  reflected by regional fMRI BOLD signal variability within dynamic pain  connectome-brain systems implicated in the pain experience. We acquired  resting-state fMRI and assessed pain threshold, suprathreshold temporal summation of  pain, and the impact of pain on cognition in 80 healthy right-handed individuals. We  found that regional BOLD signal variability: (1) inversely correlated with an  individual's temporal summation of pain within the ascending nociceptive pathway  (primary and secondary somatosensory cortex), default mode network, and salience  network; (2) was correlated with an individual's ability to cope with pain during a  cognitive interference task within the periaqueductal gray, a key opiate-rich  brainstem structure for descending pain modulation; and (3) provided information not  captured from interregional functional connectivity. Therefore, regional BOLD  variability represents a pain metric with potential implications for prediction of  chronic pain resilience vs vulnerability.</abstract><research-notes>1st exclude def resilience</research-notes><language>eng</language><urls><text-urls><url>http://dx.doi.org/10.1097/j.pain.0000000000000665</url></text-urls></urls></record><record><database name="MyLibrary">MyLibrary</database><source-app name="Zotero">Zotero</source-app><ref-type name="Journal Article">17</ref-type><contributors><authors><author>Breckel, Thomas P. K.</author><author>Thiel, Christiane M.</author><author>Bullmore, Edward T.</author><author>Zalesky, Andrew</author><author>Patel, Ameera X.</author><author>Giessing, Carsten</author></authors></contributors><titles><title>Long-term effects of attentional performance on functional brain network topology.</title><secondary-title>PloS one</secondary-title></titles><periodical><full-title>PloS one</full-title><abbr-1>PLoS One</abbr-1></periodical><pages>e74125</pages><volume>8</volume><number>9</number><issue>9</issue><keywords><keyword>Female</keyword><keyword>Humans</keyword><keyword>Male</keyword><keyword>Young Adult</keyword><keyword>Adult</keyword><keyword>Arousal</keyword><keyword>Head Movements</keyword><keyword>attention</keyword><keyword>young adult</keyword><keyword>adult</keyword><keyword>human</keyword><keyword>cognition</keyword><keyword>functional magnetic resonance imaging</keyword><keyword>visual cortex</keyword><keyword>Brain/*physiology</keyword><keyword>*Brain Mapping</keyword><keyword>*Magnetic Resonance Imaging</keyword><keyword>Attention/*physiology</keyword><keyword>Psychomotor Performance/*physiology</keyword><keyword>brain</keyword><keyword>female</keyword><keyword>human experiment</keyword><keyword>male</keyword><keyword>article</keyword><keyword>brain region</keyword><keyword>resting state network</keyword><keyword>brain mapping</keyword><keyword>nuclear magnetic resonance imaging</keyword><keyword>superior frontal gyrus</keyword><keyword>anterior cingulate</keyword><keyword>lingual gyrus</keyword><keyword>brain function</keyword><keyword>normal human</keyword><keyword>arousal</keyword><keyword>parietal cortex</keyword><keyword>task performance</keyword><keyword>physiology</keyword><keyword>coping behavior</keyword><keyword>primary somatosensory cortex</keyword><keyword>head movement</keyword><keyword>functional assessment</keyword><keyword>forebrain</keyword><keyword>superior temporal gyrus</keyword><keyword>psychomotor performance</keyword></keywords><dates><year>2013</year><pub-dates><date>2013</date></pub-dates></dates><isbn>1932-6203</isbn><electronic-resource-num>10.1371/journal.pone.0074125</electronic-resource-num><abstract>Individuals differ in their cognitive resilience. Less resilient people demonstrate a greater tendency to vigilance decrements within sustained attention tasks. We  hypothesized that a period of sustained attention is followed by prolonged changes  in the organization of "resting state" brain networks and that individual  differences in cognitive resilience are related to differences in post-task network  reorganization. We compared the topological and spatial properties of brain networks  as derived from functional MRI data (N = 20) recorded for 6 mins before and 12 mins  after the performance of an attentional task. Furthermore we analysed changes in  brain topology during task performance and during the switches between rest and task  conditions. The cognitive resilience of each individual was quantified as the rate  of increase in response latencies over the 32-minute time course of the attentional  paradigm. On average, functional networks measured immediately post-task  demonstrated significant and prolonged changes in network organization compared to  pre-task networks with higher connectivity strength, more clustering, less  efficiency, and shorter distance connections. Individual differences in cognitive  resilience were significantly correlated with differences in the degree of recovery  of some network parameters. Changes in network measures were still present in less  resilient individuals in the second half of the post-task period (i.e. 6-12 mins  after task completion), while resilient individuals already demonstrated significant  reductions of functional connectivity and clustering towards pre-task levels. During  task performance brain topology became more integrated with less clustering and  higher global efficiency, but linearly decreased with ongoing time-on-task. We  conclude that sustained attentional task performance has prolonged, "hang-over"  effects on the organization of post-task resting-state brain networks; and that more  cognitively resilient individuals demonstrate faster rates of network recovery  following a period of attentional effort.</abstract><research-notes>1st exclude def resilience</research-notes><language>eng</language><urls><text-urls><url>http://dx.doi.org/10.1371/journal.pone.0074125</url></text-urls></urls></record><record><database name="MyLibrary">MyLibrary</database><source-app name="Zotero">Zotero</source-app><ref-type name="Journal Article">17</ref-type><contributors><authors><author>Skouras, Stavros</author><author>Falcon, Carles</author><author>Tucholka, Alan</author><author>Rami, Lorena</author><author>Sanchez-Valle, Raquel</author><author>Lladó, Albert</author><author>Gispert, Juan D.</author><author>Molinuevo, José Luís</author></authors></contributors><titles><title>Mechanisms of functional compensation, delineated by eigenvector centrality mapping, across the pathophysiological continuum of Alzheimer's disease.</title><secondary-title>NeuroImage. Clinical</secondary-title></titles><periodical><full-title>NeuroImage. Clinical</full-title><abbr-1>Neuroimage Clin</abbr-1></periodical><pages>101777</pages><volume>22</volume><keywords><keyword>Female</keyword><keyword>Humans</keyword><keyword>Magnetic Resonance Imaging</keyword><keyword>Male</keyword><keyword>Aged</keyword><keyword>Middle Aged</keyword><keyword>adult</keyword><keyword>human</keyword><keyword>functional magnetic resonance imaging</keyword><keyword>visual cortex</keyword><keyword>functional connectivity</keyword><keyword>*Hippocampus</keyword><keyword>insula</keyword><keyword>Connectome/*methods</keyword><keyword>Image Processing, Computer-Assisted/*methods</keyword><keyword>*Resting-state fMRI</keyword><keyword>*Disease Progression</keyword><keyword>*Eigenvector centrality</keyword><keyword>*Functional connectomics</keyword><keyword>*Neural capacity</keyword><keyword>Alzheimer Disease/cerebrospinal fluid/diagnostic imaging/*physiopathology</keyword><keyword>Amyloid beta-Peptides/cerebrospinal fluid</keyword><keyword>Cognitive Dysfunction/cerebrospinal fluid/diagnostic imaging/*physiopathology</keyword><keyword>Hippocampus/diagnostic imaging/*physiopathology</keyword><keyword>Peptide Fragments/cerebrospinal fluid</keyword><keyword>Prodromal Symptoms</keyword><keyword>tau Proteins/cerebrospinal fluid</keyword><keyword>mild cognitive impairment</keyword><keyword>controlled study</keyword><keyword>female</keyword><keyword>male</keyword><keyword>article</keyword><keyword>brain mapping</keyword><keyword>priority journal</keyword><keyword>functional neuroimaging</keyword><keyword>major clinical study</keyword><keyword>image processing</keyword><keyword>anterior cingulate</keyword><keyword>middle aged</keyword><keyword>Alzheimer disease</keyword><keyword>dementia</keyword><keyword>cerebellum</keyword><keyword>precuneus</keyword><keyword>thalamus</keyword><keyword>neuropathology</keyword><keyword>amyloid beta protein[1-42]</keyword><keyword>autobiographical memory</keyword><keyword>diagnostic accuracy</keyword><keyword>image segmentation</keyword><keyword>left hippocampus</keyword><keyword>Monte Carlo method</keyword><keyword>pars orbitalis</keyword><keyword>postcentral gyrus</keyword><keyword>posterior cingulate</keyword><keyword>protein phosphorylation</keyword><keyword>recall</keyword><keyword>tau protein</keyword><keyword>voxel based morphometry</keyword></keywords><dates><year>2019</year><pub-dates><date>2019</date></pub-dates></dates><isbn>2213-1582</isbn><electronic-resource-num>10.1016/j.nicl.2019.101777</electronic-resource-num><abstract>BACKGROUND: Mechanisms of functional compensation throughout the progression of Alzheimer's disease (AD) remain largely underspecified. By investigating functional  connectomics in relation to cerebrospinal fluid (CSF) biomarkers across the  pathophysiological continuum of AD, we identify disease-stage-specific patterns of  functional degradation and functional compensation. METHODS: Data from a sample of  96 participants, comprised of 49 controls, 11 preclinical AD subjects, 21 patients  with mild cognitive impairment (MCI) due to AD and 15 patients with mild dementia  due to AD, were analyzed. CSF ratio of phosphorylated tau protein over amyloid beta  peptide 42 (p-tau/Aβ42) was computed and used as a marker of progression along the  AD continuum. Whole-brain, voxel-wise eigenvector centrality mapping (ECM) was  computed from resting-state fMRI and regression against p-tau/Aβ42 was performed.  Surviving clusters were used as data-derived seeds in functional connectivity  analyses and investigated in relation to memory performance scores (delayed free  recall and memory alteration) via complementary regression models. To investigate  disease-stage-specific effects, the whole-brain connectivity maps of each cluster  were compared between progressive groups. RESULTS: Centrality in BA39-BA19 is  negatively correlated with the p-tau/Aβ42 ratio and associated to memory function  impairment across the AD continuum. The thalamus, anterior cingulate (ACC),  midcingulate (MCC) and posterior cingulate cortex (PCC) show the opposite effect.  The MCC shows the highest increase in centrality as memory performance decays. In  the asymptomatic preclinical group, MCC shows reduced functional connectivity (FC)  with the left hippocampus and stronger FC with the precuneus (PCu). Additionally,  BA39-BA19 show reduced FC with the cerebellum, compensated by stronger FC between  cerebellum and PCC. In the MCI group, PCC shows reduced FC with PCu, compensated by  stronger FC with the left pars orbitalis, insula and temporal pole, as well as by  stronger FC of MCC with its anterior and ventral neighboring areas and the  cerebellum. In the mild dementia group, extensive functional decoupling occurs  across the entire autobiographical memory network and functional resilience ensues  in posterior regions and the cerebellum. CONCLUSIONS: Functional decoupling in  preclinical AD occurs predominantly in AD-vulnerable regions (e.g. hippocampus,  cerebellar lobule VI / Crus I, visual cortex, frontal pole) and coupling between MCC  and PCu, as well as between PCC and cerebellum, emerge as intrinsic mechanisms of  functional compensation. At the MCI stage, the PCu can no longer compensate for  hippocampal decoupling, but the compensatory role of the MCC and PCC ensue into the  stage of dementia. These findings shed light on the neural mechanisms of functional  compensation across the pathophysiological continuum of AD, highlighting the  compensatory roles of several key brain areas.</abstract><research-notes>1st keep&#xD;&#xD;2nd disease AD&#xD;&#xD;2nd exclude cognitive reserve&#xD;&#xD;2nd modality rs-fMRI&#xD;&#xD;2nd modality rs-fMRI&#xD;&#xD;2nd sample AD&#xD;&#xD;2nd sample MCI&#xD;&#xD;2nd sample normative</research-notes><language>eng</language><urls><text-urls><url>http://dx.doi.org/10.1016/j.nicl.2019.101777</url><url>http://dx.doi.org/10.1016/j.nicl.2019.101777</url></text-urls></urls></record><record><database name="MyLibrary">MyLibrary</database><source-app name="Zotero">Zotero</source-app><ref-type name="Journal Article">17</ref-type><contributors><authors><author>MacNamara, Annmarie</author><author>Rabinak, Christine A.</author><author>Fitzgerald, Daniel A.</author><author>Zhou, Xiaohong Joe</author><author>Shankman, Stewart A.</author><author>Milad, Mohammed R.</author><author>Phan, K. Luan</author></authors></contributors><titles><title>Neural correlates of individual differences in fear learning.</title><secondary-title>Behavioural brain research</secondary-title></titles><periodical><full-title>Behavioural brain research</full-title><abbr-1>Behav Brain Res</abbr-1></periodical><pages>34-41</pages><volume>287</volume><keywords><keyword>Brain</keyword><keyword>Brain Mapping</keyword><keyword>Female</keyword><keyword>Humans</keyword><keyword>Magnetic Resonance Imaging</keyword><keyword>Male</keyword><keyword>Young Adult</keyword><keyword>Adult</keyword><keyword>Cerebral Cortex</keyword><keyword>Individuality</keyword><keyword>Individual differences</keyword><keyword>fMRI</keyword><keyword>Amygdala</keyword><keyword>adult</keyword><keyword>human</keyword><keyword>Psychopathology</keyword><keyword>Fear</keyword><keyword>amygdala</keyword><keyword>functional magnetic resonance imaging</keyword><keyword>Galvanic Skin Response</keyword><keyword>prefrontal cortex</keyword><keyword>Fear conditioning</keyword><keyword>insula</keyword><keyword>Cerebral Cortex/*physiology</keyword><keyword>Brain/physiology</keyword><keyword>*Individuality</keyword><keyword>Amygdala/*physiology</keyword><keyword>Conditioning, Classical/*physiology</keyword><keyword>Fear/*physiology</keyword><keyword>SCR</keyword><keyword>Skin conductance response</keyword><keyword>controlled study</keyword><keyword>female</keyword><keyword>human experiment</keyword><keyword>male</keyword><keyword>article</keyword><keyword>individuality</keyword><keyword>priority journal</keyword><keyword>functional neuroimaging</keyword><keyword>BOLD signal</keyword><keyword>brain function</keyword><keyword>cerebellum</keyword><keyword>normal human</keyword><keyword>task performance</keyword><keyword>learning</keyword><keyword>primary motor cortex</keyword><keyword>behavior assessment</keyword><keyword>conditioned reflex</keyword><keyword>electrodermal response</keyword><keyword>superior temporal gyrus</keyword><keyword>Functional Magnetic Resonance Imaging</keyword><keyword>Neural Receptors</keyword><keyword>Individual Differences</keyword><keyword>Conditioning, Classical</keyword></keywords><dates><year>2015</year><pub-dates><date>2015</date></pub-dates></dates><isbn>1872-7549 0166-4328</isbn><electronic-resource-num>10.1016/j.bbr.2015.03.035</electronic-resource-num><abstract>Variability in fear conditionability is common, and clarity regarding the neural regions responsible for individual differences in fear conditionability could  uncover brain-based biomarkers of resilience or vulnerability to trauma-based  psychopathologies (e.g., post-traumatic stress disorder). In recent years,  neuroimaging work has yielded a detailed understanding of the neural mechanisms  underlying fear conditioning common across participants, however only a minority of  studies have investigated the brain basis of inter-individual variation in fear  learning. Moreover, the majority of these studies have employed small sample sizes  (mean n=17; range n=5-27) and all have failed to meet the minimum recommended sample  size for functional magnetic resonance imaging (fMRI) studies of individual  differences. Here, using fMRI, we analyzed blood-oxygenation level dependent (BOLD)  response recorded simultaneously with skin conductance response (SCR) and ratings of  unconditioned stimulus (US) expectancy in 49 participants undergoing Pavlovian fear  conditioning. On average, participants became conditioned to the conditioned  stimulus (CS+; higher US expectancy ratings and SCR for the CS+ compared to the  unpaired conditioned stimulus, CS-); the CS+ also robustly increased activation in  the bilateral insula. Amygdala activation was revealed from a regression analysis  that incorporated individual differences in fear conditionability (i.e., a  between-subjects regressor of mean CS+&gt;CS- SCR). By replicating results observed  using much smaller sample sizes, the results confirm that variation in amygdala  reactivity covaries with individual differences in fear conditionability. The link  between behavior (SCR) and brain (amygdala reactivity) may be a putative  endophenotype for the acquisition of fear memories.</abstract><research-notes>1st exclude def resilience</research-notes><language>eng</language><urls><text-urls><url>http://dx.doi.org/10.1016/j.bbr.2015.03.035</url></text-urls></urls></record><record><database name="MyLibrary">MyLibrary</database><source-app name="Zotero">Zotero</source-app><ref-type name="Journal Article">17</ref-type><contributors><authors><author>Sinha, Rajita</author><author>Lacadie, Cheryl M.</author><author>Constable, R. Todd</author><author>Seo, Dongju</author></authors></contributors><titles><title>Dynamic neural activity during stress signals resilient coping.</title><secondary-title>Proceedings of the National Academy of Sciences of the United States of America</secondary-title></titles><periodical><full-title>Proceedings of the National Academy of Sciences of the United States of America</full-title><abbr-1>Proc Natl Acad Sci U S A</abbr-1></periodical><pages>8837-8842</pages><volume>113</volume><number>31</number><issue>31</issue><keywords><keyword>Adolescent</keyword><keyword>Brain Mapping</keyword><keyword>Female</keyword><keyword>Humans</keyword><keyword>Male</keyword><keyword>Young Adult</keyword><keyword>Adult</keyword><keyword>young adult</keyword><keyword>adolescent</keyword><keyword>adult</keyword><keyword>human</keyword><keyword>*stress</keyword><keyword>amygdala</keyword><keyword>prefrontal cortex</keyword><keyword>emotion</keyword><keyword>Magnetic Resonance Imaging/methods</keyword><keyword>Nerve Net/diagnostic imaging/*physiopathology</keyword><keyword>Emotions/physiology</keyword><keyword>Adaptation, Psychological/*physiology</keyword><keyword>Brain/diagnostic imaging/*physiopathology</keyword><keyword>Cerebral Cortex/diagnostic imaging/physiopathology</keyword><keyword>*binge alcohol intake</keyword><keyword>*emotional eating</keyword><keyword>*functional neuroimaging</keyword><keyword>*resilience coping</keyword><keyword>Amygdala/diagnostic imaging/physiopathology</keyword><keyword>Gyrus Cinguli/diagnostic imaging/physiopathology</keyword><keyword>Prefrontal Cortex/diagnostic imaging/physiopathology</keyword><keyword>Stress, Psychological/*physiopathology</keyword><keyword>brain</keyword><keyword>female</keyword><keyword>male</keyword><keyword>nerve cell network</keyword><keyword>brain cortex</keyword><keyword>brain mapping</keyword><keyword>nuclear magnetic resonance imaging</keyword><keyword>diagnostic imaging</keyword><keyword>procedures</keyword><keyword>pathophysiology</keyword><keyword>mental stress</keyword><keyword>cingulate gyrus</keyword><keyword>physiology</keyword><keyword>coping behavior</keyword></keywords><dates><year>2016</year><pub-dates><date>2016 Aug 2</date></pub-dates></dates><isbn>1091-6490 0027-8424</isbn><electronic-resource-num>10.1073/pnas.1600965113</electronic-resource-num><abstract>Active coping underlies a healthy stress response, but neural processes supporting such resilient coping are not well-known. Using a brief, sustained exposure paradigm  contrasting highly stressful, threatening, and violent stimuli versus nonaversive  neutral visual stimuli in a functional magnetic resonance imaging (fMRI) study, we  show significant subjective, physiologic, and endocrine increases and temporally  related dynamically distinct patterns of neural activation in brain circuits  underlying the stress response. First, stress-specific sustained increases in the  amygdala, striatum, hypothalamus, midbrain, right insula, and right dorsolateral  prefrontal cortex (DLPFC) regions supported the stress processing and reactivity  circuit. Second, dynamic neural activation during stress versus neutral runs,  showing early increases followed by later reduced activation in the ventrolateral  prefrontal cortex (VLPFC), dorsal anterior cingulate cortex (dACC), left DLPFC,  hippocampus, and left insula, suggested a stress adaptation response network.  Finally, dynamic stress-specific mobilization of the ventromedial prefrontal cortex  (VmPFC), marked by initial hypoactivity followed by increased VmPFC activation,  pointed to the VmPFC as a key locus of the emotional and behavioral control network.  Consistent with this finding, greater neural flexibility signals in the VmPFC during  stress correlated with active coping ratings whereas lower dynamic activity in the  VmPFC also predicted a higher level of maladaptive coping behaviors in real life,  including binge alcohol intake, emotional eating, and frequency of arguments and  fights. These findings demonstrate acute functional neuroplasticity during stress,  with distinct and separable brain networks that underlie critical components of the  stress response, and a specific role for VmPFC neuroflexibility in stress-resilient  coping.</abstract><research-notes>1st keep&#xD;&#xD;2nd disease PTSD&#xD;&#xD;2nd modality t-fMRI&#xD;&#xD;2nd sample normative&#xD;&#xD;3rd resiliency MNI&#xD;&#xD;VMPFC &amp;nbsp;&amp;nbsp; 10 &amp;nbsp;&amp;nbsp; 44 &amp;nbsp;&amp;nbsp; 0&#xD;&#xD;N=30</research-notes><language>eng</language><urls><text-urls><url>http://dx.doi.org/10.1073/pnas.1600965113</url><url>http://dx.doi.org/10.1073/pnas.1600965113</url></text-urls></urls></record><record><database name="MyLibrary">MyLibrary</database><source-app name="Zotero">Zotero</source-app><ref-type name="Journal Article">17</ref-type><contributors><authors><author>Flanigan, Margaret</author><author>Tollefson, Savannah</author><author>Himes, Michael L.</author><author>Jordan, Rehima</author><author>Roach, Katherine</author><author>Stoughton, Clara</author><author>Lopresti, Brian</author><author>Mason, N. Scott</author><author>Ciccocioppo, Roberto</author><author>Narendran, Rajesh</author></authors></contributors><titles><title>Acute Elevations in Cortisol Increase the In Vivo Binding of [(11)C]NOP-1A to Nociceptin Receptors: A Novel Imaging Paradigm to Study the Interaction Between  Stress- and Antistress-Regulating Neuropeptides.</title><secondary-title>Biological psychiatry</secondary-title></titles><periodical><full-title>Biological psychiatry</full-title><abbr-1>Biol Psychiatry</abbr-1></periodical><pages>570-576</pages><volume>87</volume><number>6</number><issue>6</issue><keywords><keyword>Humans</keyword><keyword>Stress</keyword><keyword>stress</keyword><keyword>Hydrocortisone</keyword><keyword>dorsolateral prefrontal cortex</keyword><keyword>adult</keyword><keyword>human</keyword><keyword>amygdala</keyword><keyword>hippocampus</keyword><keyword>medial prefrontal cortex</keyword><keyword>*[(11)C]NOP-1A</keyword><keyword>*Corticotropin-releasing factor</keyword><keyword>*Hydrocortisone</keyword><keyword>*Intravenous hydrocortisone</keyword><keyword>*Neuropeptides</keyword><keyword>*Nociceptin/orphanin FQ peptide receptors</keyword><keyword>*Positron emission tomography</keyword><keyword>Kinetics</keyword><keyword>Opioid Peptides</keyword><keyword>Receptors, Opioid</keyword><keyword>controlled study</keyword><keyword>female</keyword><keyword>male</keyword><keyword>article</keyword><keyword>in vivo study</keyword><keyword>physiological stress</keyword><keyword>positron emission tomography</keyword><keyword>unclassified drug</keyword><keyword>priority journal</keyword><keyword>nuclear magnetic resonance scanner</keyword><keyword>biograph 64</keyword><keyword>corticotropin releasing factor</keyword><keyword>hydrocortisone</keyword><keyword>hydrocortisone blood level</keyword><keyword>microdialysis</keyword><keyword>neuropeptide</keyword><keyword>nociceptin receptor</keyword><keyword>nop 1a c 11</keyword><keyword>normal human</keyword><keyword>PET-CT scanner</keyword><keyword>protein interaction</keyword><keyword>putamen</keyword><keyword>radiopharmaceutical agent</keyword><keyword>Siemens 3T Trio scanner</keyword><keyword>ventral striatum</keyword><keyword>volume of distribution</keyword><keyword>Resilience (Psychological)</keyword><keyword>[11C]NOP-1A</keyword><keyword>Corticotropin Releasing Factor</keyword><keyword>Corticotropin-releasing factor</keyword><keyword>Intravenous hydrocortisone</keyword><keyword>Neural Receptors</keyword><keyword>Neuropeptides</keyword><keyword>Positron Emission Tomography</keyword><keyword>Relapse (Disorders)</keyword><keyword>Nociceptin</keyword><keyword>NOP</keyword><keyword>orphanin FQ</keyword><keyword>Pain Perception</keyword><keyword>peptide receptors</keyword></keywords><dates><year>2020</year><pub-dates><date>2020 Mar 15</date></pub-dates></dates><isbn>1873-2402 0006-3223</isbn><electronic-resource-num>10.1016/j.biopsych.2019.09.013</electronic-resource-num><abstract>BACKGROUND: An imbalance between neuropeptides that promote stress and resilience, such as corticotropin-releasing factor and nociceptin, has been postulated to  underlie relapse in addiction. The objective of this study was to develop a paradigm  to image the in vivo interaction between stress-promoting neuropeptides and  nociceptin (NOP) receptors in humans. METHODS: [(11)C]NOP-1A positron emission  tomography was used to measure the binding to NOP receptors at baseline (BASE) and  following an intravenous hydrocortisone challenge (CORT) in 19 healthy control  subjects. Hydrocortisone was used as a challenge because in microdialysis studies it  has been shown to increase corticotropin-releasing factor release in  extrahypothalamic brain regions such as the amygdala. [(11)C]NOP-1A total  distribution volume (V(T)) in 11 regions of interest were measured using a 2-tissue  compartment kinetic analysis. The primary outcome measure was hydrocortisone-induced  ΔV(T) calculated as (V(T CORT) - V(T BASE))/V(T BASE). RESULTS: Hydrocortisone led  to an acute increase in plasma cortisol levels. Regional [(11)C]NOP-1A V(T) was on  average 11% to 16% higher in the post-hydrocortisone condition compared with the  baseline condition (linear mixed model, condition, p = .005; region, p &lt; .001;  condition × region, p &lt; .001). Independent Student's t tests in all regions of  interest were statistically significant and survived multiple comparison correction.  Hydrocortisone-induced ΔV(T) was significantly negatively correlated with baseline  V(T) in several regions of interest. CONCLUSIONS: Hydrocortisone administration  increases NOP receptor availability. Increased NOP in response to elevated cortisol  might suggest a compensatory mechanism in the brain to counteract  corticotropin-releasing factor and/or stress. The [(11)C]NOP-1A and hydrocortisone  imaging paradigm should allow for the examination of interactions between  stress-promoting neuropeptides and NOP in addictive disorders.</abstract><research-notes>1st exclude sample</research-notes><language>eng</language><urls><text-urls><url>http://dx.doi.org/10.1016/j.biopsych.2019.09.013</url></text-urls></urls></record><record><database name="MyLibrary">MyLibrary</database><source-app name="Zotero">Zotero</source-app><ref-type name="Journal Article">17</ref-type><contributors><authors><author>Wood, Kimberly H.</author><author>Wheelock, Muriah D.</author><author>Shumen, Joshua R.</author><author>Bowen, Kenton H.</author><author>Ver Hoef, Lawrence W.</author><author>Knight, David C.</author></authors></contributors><titles><title>Controllability modulates the neural response to predictable but not unpredictable threat in humans.</title><secondary-title>NeuroImage</secondary-title></titles><periodical><full-title>NeuroImage</full-title><abbr-1>Neuroimage</abbr-1></periodical><pages>371-381</pages><volume>119</volume><keywords><keyword>Adolescent</keyword><keyword>Brain</keyword><keyword>Brain Mapping</keyword><keyword>Female</keyword><keyword>Humans</keyword><keyword>Magnetic Resonance Imaging</keyword><keyword>Male</keyword><keyword>Young Adult</keyword><keyword>Adult</keyword><keyword>Prefrontal Cortex</keyword><keyword>Hippocampus</keyword><keyword>dorsolateral prefrontal cortex</keyword><keyword>adult</keyword><keyword>human</keyword><keyword>functional magnetic resonance imaging</keyword><keyword>hippocampus</keyword><keyword>Galvanic Skin Response</keyword><keyword>ventromedial prefrontal cortex</keyword><keyword>Adaptation, Psychological/*physiology</keyword><keyword>Prefrontal Cortex/*physiology</keyword><keyword>Gyrus Cinguli/*physiology</keyword><keyword>Fear/*physiology</keyword><keyword>Stress, Psychological/*physiopathology</keyword><keyword>Conditioning, Classical/physiology</keyword><keyword>Controllability</keyword><keyword>Hippocampus/*physiology</keyword><keyword>Predictability</keyword><keyword>Prefrontal cortex</keyword><keyword>Stress resilience</keyword><keyword>fear</keyword><keyword>female</keyword><keyword>human experiment</keyword><keyword>male</keyword><keyword>article</keyword><keyword>priority journal</keyword><keyword>dorsomedial prefrontal cortex</keyword><keyword>brain function</keyword><keyword>threat</keyword><keyword>normal human</keyword><keyword>posterior cingulate</keyword><keyword>coping behavior</keyword><keyword>emotionality</keyword><keyword>conditioning</keyword><keyword>aversion</keyword><keyword>stimulus response</keyword><keyword>Functional Magnetic Resonance Imaging</keyword></keywords><dates><year>2015</year><pub-dates><date>2015 Oct 1</date></pub-dates></dates><isbn>1095-9572 1053-8119</isbn><electronic-resource-num>10.1016/j.neuroimage.2015.06.086</electronic-resource-num><abstract>Stress resilience is mediated, in part, by our ability to predict and control threats within our environment. Therefore, determining the neural mechanisms that  regulate the emotional response to predictable and controllable threats may provide  important new insight into the processes that mediate resilience to emotional  dysfunction and guide the future development of interventions for anxiety disorders.  To better understand the effect of predictability and controllability on  threat-related brain activity in humans, two groups of healthy volunteers  participated in a yoked Pavlovian fear conditioning study during functional magnetic  resonance imaging (fMRI). Threat predictability was manipulated by presenting an  aversive unconditioned stimulus (UCS) that was either preceded by a conditioned  stimulus (i.e., predictable) or by presenting the UCS alone (i.e., unpredictable).  Similar to animal model research that has employed yoked fear conditioning  procedures, one group (controllable condition; CC), but not the other group  (uncontrollable condition; UC) was able to terminate the UCS. The fMRI signal  response within the dorsolateral prefrontal cortex (PFC), dorsomedial PFC,  ventromedial PFC, and posterior cingulate was diminished during predictable compared  to unpredictable threat (i.e., UCS). In addition, threat-related activity within the  ventromedial PFC and bilateral hippocampus was diminished only to threats that were  both predictable and controllable. These findings provide insight into how threat  predictability and controllability affects the activity of brain regions (i.e.,  ventromedial PFC and hippocampus) involved in emotion regulation, and may have  important implications for better understanding neural processes that mediate  emotional resilience to stress.</abstract><research-notes>1st keep&#xD;&#xD;2nd exclude def resilience&#xD;&#xD;</research-notes><language>eng</language><urls><text-urls><url>http://dx.doi.org/10.1016/j.neuroimage.2015.06.086</url></text-urls></urls></record><record><database name="MyLibrary">MyLibrary</database><source-app name="Zotero">Zotero</source-app><ref-type name="Journal Article">17</ref-type><contributors><authors><author>Kometer, Michael</author><author>Pokorny, Thomas</author><author>Seifritz, Erich</author><author>Volleinweider, Franz X.</author></authors></contributors><titles><title>Psilocybin-induced spiritual experiences and insightfulness are associated with synchronization of neuronal oscillations.</title><secondary-title>Psychopharmacology</secondary-title></titles><periodical><full-title>Psychopharmacology</full-title><abbr-1>Psychopharmacology (Berl)</abbr-1></periodical><pages>3663-3676</pages><volume>232</volume><number>19</number><issue>19</issue><keywords><keyword>Female</keyword><keyword>Humans</keyword><keyword>Male</keyword><keyword>Young Adult</keyword><keyword>Adult</keyword><keyword>Double-Blind Method</keyword><keyword>Electroencephalography</keyword><keyword>Serotonin</keyword><keyword>mental health</keyword><keyword>adult</keyword><keyword>human</keyword><keyword>randomized controlled trial</keyword><keyword>Spirituality</keyword><keyword>EEG</keyword><keyword>Consciousness</keyword><keyword>Cerebral Cortex/*drug effects/physiology</keyword><keyword>Electroencephalography/*drug effects/methods</keyword><keyword>Hallucinogens/*administration &amp; dosage</keyword><keyword>Nerve Net/*drug effects/physiology</keyword><keyword>Parahippocampal Gyrus/*drug effects/physiology</keyword><keyword>Psilocybin/*administration &amp; dosage</keyword><keyword>Serotonin Receptor Agonists/administration &amp; dosage</keyword><keyword>controlled study</keyword><keyword>female</keyword><keyword>male</keyword><keyword>article</keyword><keyword>nerve cell network</keyword><keyword>electroencephalogram</keyword><keyword>priority journal</keyword><keyword>anterior cingulate</keyword><keyword>oscillation</keyword><keyword>normal human</keyword><keyword>posterior cingulate</keyword><keyword>retrosplenial cortex</keyword><keyword>wellbeing</keyword><keyword>buspirone</keyword><keyword>consciousness</keyword><keyword>double blind procedure</keyword><keyword>drug dose comparison</keyword><keyword>ergotamine</keyword><keyword>eyes closed resting state</keyword><keyword>eyes open resting state</keyword><keyword>introspection</keyword><keyword>ketanserin</keyword><keyword>lateral orbitofrontal cortex</keyword><keyword>neuronal oscillation</keyword><keyword>parahippocampal gyrus</keyword><keyword>placebo</keyword><keyword>psilocybine</keyword><keyword>Spiritualism</keyword><keyword>steady state</keyword><keyword>ACC</keyword><keyword>Consciousness States</keyword><keyword>Delta</keyword><keyword>Oscillations</keyword><keyword>PCC</keyword><keyword>Psilocybin</keyword><keyword>Resting-State</keyword></keywords><dates><year>2015</year><pub-dates><date>2015 Oct</date></pub-dates></dates><isbn>1432-2072 0033-3158</isbn><electronic-resource-num>10.1007/s00213-015-4026-7</electronic-resource-num><abstract>RATIONALE: During the last years, considerable progress has been made toward understanding the neuronal basis of consciousness by using sophisticated behavioral  tasks, brain-imaging techniques, and various psychoactive drugs. Nevertheless, the  neuronal mechanisms underlying some of the most intriguing states of consciousness,  including spiritual experiences, remain unknown. OBJECTIVES: To elucidate state of  consciousness-related neuronal mechanisms, human subjects were given psilocybin, a  naturally occurring serotonergic agonist and hallucinogen that has been used for  centuries to induce spiritual experiences in religious and medical rituals. METHODS:  In this double-blind, placebo-controlled study, 50 healthy human volunteers received  a moderate dose of psilocybin, while high-density electroencephalogram (EEG)  recordings were taken during eyes-open and eyes-closed resting states. The current  source density and the lagged phase synchronization of neuronal oscillations across  distributed brain regions were computed and correlated with psilocybin-induced  altered states of consciousness. RESULTS: Psilocybin decreased the current source  density of neuronal oscillations at 1.5-20 Hz within a neural network comprising the  anterior and posterior cingulate cortices and the parahippocampal regions. Most  intriguingly, the intensity levels of psilocybin-induced spiritual experience and  insightfulness correlated with the lagged phase synchronization of delta  oscillations (1.5-4 Hz) between the retrosplenial cortex, the parahippocampus, and  the lateral orbitofrontal area. CONCLUSIONS: These results provide systematic  evidence for the direct association of a specific spatiotemporal neuronal mechanism  with spiritual experiences and enhanced insight into life and existence. The  identified mechanism may constitute a pathway for modulating mental health, as  spiritual experiences can promote sustained well-being and psychological resilience.</abstract><research-notes>1st exclude sample</research-notes><language>eng</language><urls><text-urls><url>http://dx.doi.org/10.1007/s00213-015-4026-7</url></text-urls></urls></record><record><database name="MyLibrary">MyLibrary</database><source-app name="Zotero">Zotero</source-app><ref-type name="Journal Article">17</ref-type><contributors><authors><author>Zhuang, Yingying</author><author>Shi, Yuntao</author><author>Zhang, Jiandong</author><author>Kong, Dan</author><author>Guo, Lili</author><author>Bo, Genji</author><author>Feng, Yun</author></authors></contributors><titles><title>Neurologic Factors in Patients with Vascular Mild Cognitive Impairment Based on fMRI.</title><secondary-title>World neurosurgery</secondary-title></titles><periodical><full-title>World neurosurgery</full-title><abbr-1>World Neurosurg</abbr-1></periodical><pages>461-469</pages><volume>149</volume><keywords><keyword>Female</keyword><keyword>Humans</keyword><keyword>Magnetic Resonance Imaging</keyword><keyword>Male</keyword><keyword>Aged</keyword><keyword>Middle Aged</keyword><keyword>neuroimaging</keyword><keyword>adult</keyword><keyword>human</keyword><keyword>age</keyword><keyword>cognition</keyword><keyword>functional magnetic resonance imaging</keyword><keyword>*fMRI</keyword><keyword>Brain Mapping/*methods</keyword><keyword>Mental Status and Dementia Tests</keyword><keyword>*Algorithms</keyword><keyword>*Brain structure and function</keyword><keyword>*Data acquisition</keyword><keyword>*Vascular cognitive impairment</keyword><keyword>Brain/*diagnostic imaging/physiopathology</keyword><keyword>Cognitive Dysfunction/*diagnostic imaging/physiopathology</keyword><keyword>Image Interpretation, Computer-Assisted/*methods</keyword><keyword>mild cognitive impairment</keyword><keyword>clinical article</keyword><keyword>controlled study</keyword><keyword>female</keyword><keyword>male</keyword><keyword>article</keyword><keyword>motor cortex</keyword><keyword>sex</keyword><keyword>disease course</keyword><keyword>middle frontal gyrus</keyword><keyword>anterior cingulate</keyword><keyword>nuclear magnetic resonance scanner</keyword><keyword>gender</keyword><keyword>cerebellum</keyword><keyword>risk factor</keyword><keyword>cingulate gyrus</keyword><keyword>parietal lobe</keyword><keyword>regional homogeneity</keyword><keyword>Montreal cognitive assessment</keyword><keyword>amplitude of low-frequency fluctuation</keyword><keyword>atrial fibrillation</keyword><keyword>heart infarction</keyword></keywords><dates><year>2021</year><pub-dates><date>2021 May</date></pub-dates></dates><isbn>1878-8769 1878-8750</isbn><electronic-resource-num>10.1016/j.wneu.2020.11.120</electronic-resource-num><abstract>This study focused on the application of functional magnetic resonance imaging and neuropsychology in diagnosis of vascular mild cognitive impairment (MCI) and the  exploration of its relevant factors. The study enrolled 28 patients with vascular  MCI in an observation group and 30 healthy individuals in a control group. All  patients underwent magnetic resonance imaging. An automatic segmentation algorithm  based on graph theory was adopted to process the images. Age, sex, disease course,  Montreal Cognitive Assessment score, regional homogeneity, and amplitude of  low-frequency fluctuation levels were recorded. There were no significant  differences in age, gender, and course of disease between the observation group and  the control group (P &gt; 0.05). The level of regional homogeneity in the left  posterior cerebellum in the observation group was significantly higher than that in  the control group (P &lt; 0.05).The regional homogeneity level of bilateral cingulate  cortex was negatively correlated with Montreal Cognitive Assessment score (P &lt;  0.05). The amplitude of low-frequency fluctuation of bilateral inferior parietal  lobe, parietal lobe, and prefrontal lobe in the observation group was significantly  lower than that in the control group, and the amplitude of low-frequency fluctuation  of bilateral anterior cingulate gyrus, superior medial frontal gyrus, orbital  frontal gyrus, right middle frontal gyrus, and right auxiliary motor area was higher  than that in the control group (P &lt; 0.05). Heart disease, such as myocardial  infarction and atrial fibrillation, is a high risk factor for vascular MCI.  Functional magnetic resonance imaging combined with an automatic segmentation  algorithm can noninvasively observe the changes of a patient's brain tissue, which  can be used in the recognition of vascular MCI. The global network attributes of  patients with depression tend to be more randomized and have stronger resilience  under targeted attacks.</abstract><research-notes>1st exclude def resilience</research-notes><language>eng</language><urls><text-urls><url>http://dx.doi.org/10.1016/j.wneu.2020.11.120</url></text-urls></urls></record><record><database name="MyLibrary">MyLibrary</database><source-app name="Zotero">Zotero</source-app><ref-type name="Journal Article">17</ref-type><contributors><authors><author>Bozzali, Marco</author><author>Dowling, Claire</author><author>Serra, Laura</author><author>Spanò, Barbara</author><author>Torso, Mario</author><author>Marra, Camillo</author><author>Castelli, Diana</author><author>Dowell, Nicholas G.</author><author>Koch, Giacomo</author><author>Caltagirone, Carlo</author><author>Cercignani, Mara</author></authors></contributors><titles><title>The impact of cognitive reserve on brain functional connectivity in Alzheimer's disease.</title><secondary-title>Journal of Alzheimer's disease : JAD</secondary-title></titles><periodical><full-title>Journal of Alzheimer's disease : JAD</full-title><abbr-1>J Alzheimers Dis</abbr-1></periodical><pages>243-250</pages><volume>44</volume><number>1</number><issue>1</issue><keywords><keyword>default mode network</keyword><keyword>Brain</keyword><keyword>Brain Mapping</keyword><keyword>Female</keyword><keyword>Humans</keyword><keyword>Image Processing, Computer-Assisted</keyword><keyword>Magnetic Resonance Imaging</keyword><keyword>Male</keyword><keyword>Neuropsychological Tests</keyword><keyword>Aged</keyword><keyword>Aged, 80 and over</keyword><keyword>Alzheimer Disease</keyword><keyword>Neural Pathways</keyword><keyword>Cognitive Reserve</keyword><keyword>human</keyword><keyword>Cognition Disorders</keyword><keyword>functional magnetic resonance imaging</keyword><keyword>Cognitive Reserve/*physiology</keyword><keyword>resting-state functional MRI</keyword><keyword>Alzheimer Disease/*complications/*pathology</keyword><keyword>Alzheimer's disease</keyword><keyword>Brain/blood supply/*pathology</keyword><keyword>Cognition Disorders/*etiology</keyword><keyword>cognitive reserve</keyword><keyword>Mental Status Schedule</keyword><keyword>mild cognitive impairment</keyword><keyword>Neural Pathways/blood supply/pathology</keyword><keyword>clinical article</keyword><keyword>controlled study</keyword><keyword>female</keyword><keyword>male</keyword><keyword>article</keyword><keyword>resting state network</keyword><keyword>aged</keyword><keyword>cohort analysis</keyword><keyword>neuropsychological test</keyword><keyword>priority journal</keyword><keyword>Alzheimer disease</keyword><keyword>brain function</keyword><keyword>temporal lobe</keyword><keyword>posterior cingulate</keyword><keyword>Functional Magnetic Resonance Imaging</keyword><keyword>Alzheimer's Disease</keyword><keyword>Alzheimer’s disease</keyword><keyword>Cognitive Ability</keyword><keyword>Cognitive Impairment</keyword><keyword>Mild Cognitive Impairment</keyword><keyword>Neural Plasticity</keyword></keywords><dates><year>2015</year><pub-dates><date>2015</date></pub-dates></dates><isbn>1875-8908 1387-2877</isbn><electronic-resource-num>10.3233/JAD-141824</electronic-resource-num><abstract>One factor believed to impact brain resilience to the pathological damage of Alzheimer's disease (AD) is the so-called "cognitive reserve" (CR). A critical issue  that still needs to be fully understood is the mechanism by which environmental  enrichment interacts with brain plasticity to determine resilience to AD pathology.  Previous work using PET suggests that increased brain connectivity might be at the  origin of the compensatory mechanisms implicated in this process. This study aims to  further clarify this issue using resting-state functional MRI. Resting-state  functional MRI was collected for 11 patients with AD, 18 with mild cognitive  impairment (MCI), and 16 healthy controls, and analyzed to isolate the default mode  network (DMN). A quantitative score of CR was obtained by combining information  about number of years of education and type of schools attended. Consistent with  previous reports, education was found to modulate functional connectivity in the  posterior cingulate cortex, whose disconnection with the temporal lobes is known to  be critical for the conversion from MCI to AD. This effect was highly significant in  AD patients, less so in patients with MCI, and absent in healthy subjects. These  findings show the potential neural mechanisms underlying the individual's ability to  cope with brain damage, although they should be treated with some caution based on  small numbers.</abstract><research-notes>1st keep (but maybe exclude sample)&#xD;&#xD;2nd disease AD&#xD;&#xD;2nd exclude cognitive reserve&#xD;&#xD;2nd modality rs-fMRI&#xD;&#xD;2nd sample AD&#xD;&#xD;2nd sample MCI&#xD;&#xD;2nd sample normative</research-notes><language>eng</language><urls><text-urls><url>http://dx.doi.org/10.3233/JAD-141824</url></text-urls></urls></record><record><database name="MyLibrary">MyLibrary</database><source-app name="Zotero">Zotero</source-app><ref-type name="Journal Article">17</ref-type><contributors><authors><author>Ismaylova, Elmira</author><author>Di Sante, Jessica</author><author>Szyf, Moshe</author><author>Nemoda, Zsofia</author><author>Yu, Wei-Jo</author><author>Pomares, Florence B.</author><author>Turecki, Gustavo</author><author>Gobbi, Gabriella</author><author>Vitaro, Frank</author><author>Tremblay, Richard E.</author><author>Booij, Linda</author></authors></contributors><titles><title>Serotonin transporter gene promoter methylation in peripheral cells in healthy adults: Neural correlates and tissue specificity.</title><secondary-title>European neuropsychopharmacology : the journal of the European College of Neuropsychopharmacology</secondary-title></titles><periodical><full-title>European neuropsychopharmacology : the journal of the European College of Neuropsychopharmacology</full-title><abbr-1>Eur Neuropsychopharmacol</abbr-1></periodical><pages>1032-1041</pages><volume>27</volume><number>10</number><issue>10</issue><keywords><keyword>Brain Mapping</keyword><keyword>Female</keyword><keyword>Humans</keyword><keyword>Magnetic Resonance Imaging</keyword><keyword>Male</keyword><keyword>Adult</keyword><keyword>Rest</keyword><keyword>Prospective Studies</keyword><keyword>Follow-Up Studies</keyword><keyword>Longitudinal Studies</keyword><keyword>adult</keyword><keyword>human</keyword><keyword>saliva</keyword><keyword>DNA</keyword><keyword>functional magnetic resonance imaging</keyword><keyword>functional connectivity</keyword><keyword>*Resilience</keyword><keyword>medial prefrontal cortex</keyword><keyword>*DNA methylation</keyword><keyword>*DNA Methylation</keyword><keyword>*Frontal cortex</keyword><keyword>*Functional magnetic resonance imaging</keyword><keyword>*Promoter Regions, Genetic</keyword><keyword>*Serotonin transporter</keyword><keyword>Cheek</keyword><keyword>Epithelial Cells/metabolism</keyword><keyword>Frontal Lobe/diagnostic imaging/*physiology</keyword><keyword>Gray Matter/diagnostic imaging/physiology</keyword><keyword>Limbic System/diagnostic imaging/*physiology</keyword><keyword>Parietal Lobe/diagnostic imaging/physiology</keyword><keyword>Saliva/metabolism</keyword><keyword>Serotonin Plasma Membrane Transport Proteins/*genetics/*metabolism</keyword><keyword>female</keyword><keyword>male</keyword><keyword>article</keyword><keyword>resting state network</keyword><keyword>follow up</keyword><keyword>serotonin transporter</keyword><keyword>priority journal</keyword><keyword>frontal cortex</keyword><keyword>functional neuroimaging</keyword><keyword>limbic cortex</keyword><keyword>superior frontal gyrus</keyword><keyword>anterior cingulate</keyword><keyword>brain size</keyword><keyword>gray matter</keyword><keyword>brain function</keyword><keyword>normal human</keyword><keyword>parietal cortex</keyword><keyword>inferior frontal gyrus</keyword><keyword>genetic association</keyword><keyword>blood sampling</keyword><keyword>blood cell</keyword><keyword>cheek cell</keyword><keyword>DNA methylation</keyword><keyword>promoter region</keyword><keyword>prospective study</keyword><keyword>pyrosequencing</keyword><keyword>tissue specificity</keyword></keywords><dates><year>2017</year><pub-dates><date>2017 Oct</date></pub-dates></dates><isbn>1873-7862 0924-977X</isbn><electronic-resource-num>10.1016/j.euroneuro.2017.07.005</electronic-resource-num><abstract>Early adversity can influence gene expression via epigenetic mechanisms, including DNA methylation. Peripheral tissues are essential in psychiatric epigenetics, as  methylation generally cannot be assessed in the living human brain. Several magnetic  resonance imaging (MRI) studies show associations of peripheral serotonin  transporter gene (SLC6A4) methylation with function and/or structure of  frontal-limbic circuits and brain's resting-state. Commonly used samples are derived  from blood, saliva or buccal cells. However, little is known regarding which  peripheral tissue is most strongly associated with human brain processes. The aim of  the current study was to compare the extent of the association between peripheral  SLC6A4 promoter methylation and frontal-limbic function, structure and resting-state  in healthy individuals across peripheral tissues. Forty healthy  prospectively-followed adults underwent anatomical, resting-state and functional  MRI. Saliva-, blood- and buccal-derived DNA methylation was assessed by  pyrosequencing. Blood-derived SLC6A4 methylation was positively associated with  superior frontal gray matter (GM) volume and with right lateral parietal area  (RLP)-frontal pole regional resting-state functional connectivity (rsFC).  Saliva-derived SLC6A4 methylation was positively associated with superior frontal GM  volume. Buccal-derived SLC6A4 methylation was positively associated with superior  and inferior frontal and anterior cingulate cortical (ACC) GM volumes, and with  RLP-ACC, frontal pole and medial prefrontal regional rsFC. Current results confirmed  the relevance of peripheral methylation for frontal-limbic processes in humans.  Buccal cells may be the most sensitive cell type when studying SLC6A4 promoter  methylation and its associated risk for neural vulnerability and resilience for  psychopathologies in which serotonin is implicated. These data should be further  validated in clinical populations.</abstract><research-notes>1st exclude sample</research-notes><language>eng</language><urls><text-urls><url>http://dx.doi.org/10.1016/j.euroneuro.2017.07.005</url></text-urls></urls></record><record><database name="MyLibrary">MyLibrary</database><source-app name="Zotero">Zotero</source-app><ref-type name="Journal Article">17</ref-type><contributors><authors><author>Dong, Guangheng</author><author>Lin, Xiao</author><author>Potenza, Marc N.</author></authors></contributors><titles><title>Decreased functional connectivity in an executive control network is related to impaired executive function in Internet gaming disorder.</title><secondary-title>Progress in neuro-psychopharmacology &amp; biological psychiatry</secondary-title></titles><periodical><full-title>Progress in neuro-psychopharmacology &amp; biological psychiatry</full-title><abbr-1>Prog Neuropsychopharmacol Biol Psychiatry</abbr-1></periodical><pages>76-85</pages><volume>57</volume><keywords><keyword>Brain</keyword><keyword>Brain Mapping</keyword><keyword>Humans</keyword><keyword>Magnetic Resonance Imaging</keyword><keyword>Male</keyword><keyword>Young Adult</keyword><keyword>Functional connectivity</keyword><keyword>Executive Function</keyword><keyword>Neural Pathways</keyword><keyword>Case-Control Studies</keyword><keyword>Internet</keyword><keyword>Behavior, Addictive</keyword><keyword>Stroop Test</keyword><keyword>adult</keyword><keyword>human</keyword><keyword>Internet/*statistics &amp; numerical data</keyword><keyword>functional magnetic resonance imaging</keyword><keyword>Neural Pathways/*physiopathology</keyword><keyword>Brain/*physiopathology</keyword><keyword>Behavior, Addictive/*physiopathology/psychology</keyword><keyword>Behavioral addiction</keyword><keyword>Executive control network</keyword><keyword>Executive Function/*physiology</keyword><keyword>Internet gaming disorder</keyword><keyword>Resting state fMRI</keyword><keyword>Video Games/*psychology</keyword><keyword>controlled study</keyword><keyword>male</keyword><keyword>article</keyword><keyword>brain region</keyword><keyword>resting state network</keyword><keyword>electroencephalogram</keyword><keyword>executive function</keyword><keyword>major clinical study</keyword><keyword>BOLD signal</keyword><keyword>task performance</keyword><keyword>disease association</keyword><keyword>behavior control</keyword><keyword>behavior disorder</keyword><keyword>clinical feature</keyword><keyword>functional assessment</keyword><keyword>game addiction</keyword><keyword>Stroop test</keyword><keyword>Functional Magnetic Resonance Imaging</keyword><keyword>Computer Games</keyword><keyword>Digital Gaming</keyword><keyword>DSM Diagnostic and Statistical Manual</keyword><keyword>ECN Executive control network</keyword><keyword>FC Functional connectivity</keyword><keyword>fMRI functional magnetic resonance imaging</keyword><keyword>HC Healthy control</keyword><keyword>IAD Internet addiction disorder</keyword><keyword>IAT Internet addiction test</keyword><keyword>IGD Internet gaming disorder</keyword><keyword>Internet Addiction</keyword><keyword>ROI Region of interest</keyword><keyword>Video Games</keyword></keywords><dates><year>2015</year><pub-dates><date>2015 Mar 3</date></pub-dates></dates><isbn>1878-4216 0278-5846</isbn><electronic-resource-num>10.1016/j.pnpbp.2014.10.012</electronic-resource-num><abstract>BACKGROUND: Resting brain spontaneous neural activities across cortical regions have been correlated with specific functional properties in psychiatric groups.  Individuals with Internet gaming disorder (IGD) demonstrate impaired executive  control. Thus, it is important to examine executive control networks (ECNs) during  resting states and their relationships to executive control during task performance.  METHODS: Thirty-five IGD and 36 healthy control participants underwent a  resting-state fMRI scan and performed a Stroop task inside and outside of the MRI  scanner. Correlations between Stroop effect and functional connectivity among ECN  regions of interest (ROIs) were calculated within and between groups. RESULTS: IGD  subjects show lower functional connectivity in ECNs than do HC participants during  resting state; functional-connectivity measures in ECNs were negatively correlated  with Stroop effect and positively correlated with brain activations in  executive-control regions across groups. Within groups, negative trends were found  between Stroop effect and functional connectivity in ECNs in IGD and HC groups,  separately; positive trends were found between functional connectivity in ECNs and  brain activations in Stroop task in IGD and HC groups, separately. CONCLUSIONS:  Higher functional connectivity in ECNs may underlie better executive control and may  provide resilience with respect to IGD. Lower functional connectivity in ECNs may  represent an important feature in understanding and treating IGD.</abstract><research-notes>1st exclude sample</research-notes><language>eng</language><urls><text-urls><url>http://dx.doi.org/10.1016/j.pnpbp.2014.10.012</url></text-urls></urls></record><record><database name="MyLibrary">MyLibrary</database><source-app name="Zotero">Zotero</source-app><ref-type name="Journal Article">17</ref-type><contributors><authors><author>Santarnecchi, Emiliano</author><author>Rossi, Simone</author><author>Rossi, Alessandro</author></authors></contributors><titles><title>The smarter, the stronger: intelligence level correlates with brain resilience to systematic insults.</title><secondary-title>Cortex; a journal devoted to the study of the nervous system and behavior</secondary-title></titles><periodical><full-title>Cortex; a journal devoted to the study of the nervous system and behavior</full-title><abbr-1>Cortex</abbr-1></periodical><pages>293-309</pages><volume>64</volume><keywords><keyword>Brain</keyword><keyword>Brain Mapping</keyword><keyword>Cognition</keyword><keyword>Humans</keyword><keyword>Intelligence</keyword><keyword>fMRI</keyword><keyword>Functional connectivity</keyword><keyword>memory</keyword><keyword>Resting state</keyword><keyword>Cognitive Reserve</keyword><keyword>Models, Neurological</keyword><keyword>adolescent</keyword><keyword>adult</keyword><keyword>human</keyword><keyword>functional magnetic resonance imaging</keyword><keyword>diffusion tensor imaging</keyword><keyword>child</keyword><keyword>*Models, Neurological</keyword><keyword>Brain/*physiology</keyword><keyword>Cognition/*physiology</keyword><keyword>Intelligence/*physiology</keyword><keyword>Graph theory</keyword><keyword>Brain connectivity</keyword><keyword>Cognitive reserve</keyword><keyword>Robustness</keyword><keyword>female</keyword><keyword>male</keyword><keyword>article</keyword><keyword>brain region</keyword><keyword>aged</keyword><keyword>brain depth stimulation</keyword><keyword>functional neuroimaging</keyword><keyword>brain function</keyword><keyword>normal human</keyword><keyword>information processing</keyword><keyword>neocortex</keyword><keyword>brain resilience</keyword><keyword>intelligence</keyword><keyword>intelligence quotient</keyword><keyword>Brain Connectivity</keyword><keyword>Functional Magnetic Resonance Imaging</keyword><keyword>Biological Neural Networks</keyword><keyword>Theories</keyword></keywords><dates><year>2015</year><pub-dates><date>2015 Mar</date></pub-dates></dates><isbn>1973-8102 0010-9452</isbn><electronic-resource-num>10.1016/j.cortex.2014.11.005</electronic-resource-num><abstract>Neuroimaging evidences posit human intelligence as tightly coupled with several structural and functional brain properties, also suggesting its potential protective  role against aging and neurodegenerative conditions. However, whether higher order  cognition might in fact lead to a more resilient brain has not been quantitatively  demonstrated yet. Here we document a relationship between individual intelligence  quotient (IQ) and brain resilience to targeted and random attacks, as measured  through resting-state fMRI graph-theoretical analysis in 102 healthy individuals. In  this modeling context, enhanced brain robustness to targeted attacks (TA) in  individuals with higher IQ is supported by an increased distributed processing  capacity despite the systematic loss of the most important node(s) of the system.  Moreover, brain resilience in individuals with higher IQ is supported by a set of  neocortical regions mainly belonging to language and memory processing network(s),  whereas regions related to emotional processing are mostly responsible for lower IQ  individuals. Results suggest intelligence level among the predictors of  post-lesional or neurodegenerative recovery, also promoting the evolutionary role of  higher order cognition, and simultaneously suggesting a new framework for brain  stimulation interventions aimed at counteract brain deterioration over time.</abstract><research-notes>1st exclude def resilience</research-notes><language>eng</language><urls><text-urls><url>http://dx.doi.org/10.1016/j.cortex.2014.11.005</url></text-urls></urls></record><record><database name="MyLibrary">MyLibrary</database><source-app name="Zotero">Zotero</source-app><ref-type name="Journal Article">17</ref-type><contributors><authors><author>Fekete, Tomer</author><author>Wilf, Meytal</author><author>Rubin, Denis</author><author>Edelman, Shimon</author><author>Malach, Rafael</author><author>Mujica-Parodi, Lilianne R.</author></authors></contributors><titles><title>Combining classification with fMRI-derived complex network measures for potential neurodiagnostics.</title><secondary-title>PloS one</secondary-title></titles><periodical><full-title>PloS one</full-title><abbr-1>PLoS One</abbr-1></periodical><pages>e62867</pages><volume>8</volume><number>5</number><issue>5</issue><keywords><keyword>Female</keyword><keyword>Humans</keyword><keyword>Magnetic Resonance Imaging</keyword><keyword>Male</keyword><keyword>Young Adult</keyword><keyword>Adult</keyword><keyword>Algorithms</keyword><keyword>Middle Aged</keyword><keyword>Neural Pathways</keyword><keyword>Case-Control Studies</keyword><keyword>Models, Neurological</keyword><keyword>neuroimaging</keyword><keyword>adult</keyword><keyword>human</keyword><keyword>sleep</keyword><keyword>Sleep</keyword><keyword>schizophrenia</keyword><keyword>functional magnetic resonance imaging</keyword><keyword>Nerve Net/*physiopathology</keyword><keyword>Brain/*physiopathology</keyword><keyword>Brain Mapping/methods</keyword><keyword>Artificial Intelligence</keyword><keyword>Schizophrenia/diagnosis/*physiopathology</keyword><keyword>clinical article</keyword><keyword>controlled study</keyword><keyword>male</keyword><keyword>article</keyword><keyword>classifier</keyword><keyword>sensitivity and specificity</keyword><keyword>support vector machine</keyword><keyword>learning algorithm</keyword><keyword>accuracy</keyword><keyword>wakefulness</keyword><keyword>complex network analysis</keyword><keyword>kernel method</keyword><keyword>post hoc analysis</keyword></keywords><dates><year>2013</year><pub-dates><date>2013</date></pub-dates></dates><isbn>1932-6203</isbn><electronic-resource-num>10.1371/journal.pone.0062867</electronic-resource-num><abstract>Complex network analysis (CNA), a subset of graph theory, is an emerging approach to the analysis of functional connectivity in the brain, allowing quantitative  assessment of network properties such as functional segregation, integration,  resilience, and centrality. Here, we show how a classification framework complements  complex network analysis by providing an efficient and objective means of selecting  the best network model characterizing given functional connectivity data. We  describe a novel kernel-sum learning approach, block diagonal optimization (BDopt),  which can be applied to CNA features to single out graph-theoretic characteristics  and/or anatomical regions of interest underlying discrimination, while mitigating  problems of multiple comparisons. As a proof of concept for the method's  applicability to future neurodiagnostics, we apply BDopt classification to two  resting state fMRI data sets: a trait (between-subjects) classification of patients  with schizophrenia vs. controls, and a state (within-subjects) classification of  wake vs. sleep, demonstrating powerful discriminant accuracy for the proposed  framework.</abstract><research-notes>1st exclude def resilience</research-notes><language>eng</language><urls><text-urls><url>http://www.plosone.org/article/fetchObjectAttachment.action?uri=info%3Adoi%2F10.1371%2Fjournal.pone.0062867&amp;representation=PDF</url><url>http://dx.doi.org/10.1371/journal.pone.0062867</url></text-urls></urls></record><record><database name="MyLibrary">MyLibrary</database><source-app name="Zotero">Zotero</source-app><ref-type name="Journal Article">17</ref-type><contributors><authors><author>Han, Shaoqiang</author><author>Becker, Benjamin</author><author>Duan, Xujun</author><author>Cui, Qian</author><author>Xin, Fei</author><author>Zong, Xiaofen</author><author>Hu, Maolin</author><author>Yang, Mi</author><author>Li, Rong</author><author>Yu, Yangyang</author><author>Liao, Wei</author><author>Chen, Xiaogang</author><author>Chen, Huafu</author></authors></contributors><titles><title>Distinct striatum pathways connected to salience network predict symptoms improvement and resilient functioning in schizophrenia following risperidone  monotherapy.</title><secondary-title>Schizophrenia research</secondary-title></titles><periodical><full-title>Schizophrenia research</full-title><abbr-1>Schizophr Res</abbr-1></periodical><pages>89-96</pages><volume>215</volume><keywords><keyword>Female</keyword><keyword>Humans</keyword><keyword>Magnetic Resonance Imaging</keyword><keyword>Male</keyword><keyword>Young Adult</keyword><keyword>Adult</keyword><keyword>Treatment Outcome</keyword><keyword>Follow-Up Studies</keyword><keyword>resting state functional connectivity</keyword><keyword>adult</keyword><keyword>human</keyword><keyword>schizophrenia</keyword><keyword>functional magnetic resonance imaging</keyword><keyword>functional connectivity</keyword><keyword>*Resilience, Psychological</keyword><keyword>insula</keyword><keyword>*Connectome</keyword><keyword>*Neostriatum/diagnostic imaging/drug effects/physiopathology</keyword><keyword>*Nerve Net/diagnostic imaging/drug effects/physiopathology</keyword><keyword>*Risperidone monotherapy</keyword><keyword>*Salience network</keyword><keyword>*Schizophrenia/diagnostic imaging/drug therapy/physiopathology</keyword><keyword>*Striatum</keyword><keyword>*Symptoms improvement</keyword><keyword>*Treatment prediction</keyword><keyword>*Ventral Striatum/diagnostic imaging/drug effects/physiopathology</keyword><keyword>Antipsychotic Agents/*pharmacology</keyword><keyword>Neural Pathways/diagnostic imaging/drug effects/physiopathology</keyword><keyword>Risperidone/*pharmacology</keyword><keyword>clinical article</keyword><keyword>controlled study</keyword><keyword>female</keyword><keyword>male</keyword><keyword>article</keyword><keyword>brain region</keyword><keyword>dorsal striatum</keyword><keyword>follow up</keyword><keyword>priority journal</keyword><keyword>anterior insula</keyword><keyword>salience network</keyword><keyword>anterior cingulate</keyword><keyword>right hemisphere</keyword><keyword>ventral striatum</keyword><keyword>treatment response</keyword><keyword>inferior frontal gyrus</keyword><keyword>supplementary motor area</keyword><keyword>risperidone</keyword><keyword>negative syndrome</keyword><keyword>positive syndrome</keyword><keyword>left hemisphere</keyword><keyword>caudate nucleus</keyword><keyword>1800014844</keyword><keyword>dorsal caudal putamen</keyword><keyword>dorsal rostral putamen</keyword><keyword>monotherapy</keyword><keyword>superior medial frontal</keyword><keyword>ventral rostral putamen</keyword></keywords><dates><year>2020</year><pub-dates><date>2020 Jan</date></pub-dates></dates><isbn>1573-2509 0920-9964</isbn><electronic-resource-num>10.1016/j.schres.2019.11.017</electronic-resource-num><abstract>Abnormal interactions between the striatum and salience network (SN) are considered as etiological and treatment-sensitive marker in schizophrenia. However, whether  alterations in the intrinsic dynamics as reflected by resting-state functional  connectivity (RSFC) between the striatum and salience network may predict treatment  response to the widely used antipsychotic treatment strategies (risperidone,  monotherapy) has not been examined systematically. To this end, treatment-naive  first-episode schizophrenia patients (n = 41) underwent task-free resting-state fMRI  assessment before (baseline) and after 8 weeks of risperidone monotherapy (n = 38).  Intrinsic connectivity between striatal sub-regions and core salience processing  nodes were examined and compared to carefully matched healthy controls (HC) to  determine disorder-specific and treatment-predictive neural markers. Findings  demonstrate hypo-connectivity of both ventral and dorsal striatal-SN pathways in  patients at baseline. Importantly, specifically the dorsal striatal pathway at  baseline could predict negative symptoms improvement in patients; while ventral  striatal pathways could predict positive symptoms improvement. Together, results  indicate that distinct striatal-SN pathways represent specific treatment-success  markers for the effects of risperidone, suggesting that alterations in dorsal versus  ventral striatal network markers may represent brain-based markers for specific  symptomatologic improvements following risperidone mono-therapy.</abstract><research-notes>1st exclude def resilience</research-notes><language>eng</language><urls><text-urls><url>http://dx.doi.org/10.1016/j.schres.2019.11.017</url></text-urls></urls></record><record><database name="MyLibrary">MyLibrary</database><source-app name="Zotero">Zotero</source-app><ref-type name="Journal Article">17</ref-type><contributors><authors><author>van der Werff, Steven J. A.</author><author>Pannekoek, J. Nienke</author><author>Veer, Ilya M.</author><author>van Tol, Marie-José</author><author>Aleman, André</author><author>Veltman, Dick J.</author><author>Zitman, Frans G.</author><author>Rombouts, Serge A. R. B.</author><author>Elzinga, Bernet M.</author><author>van der Wee, Nic J. A.</author></authors></contributors><titles><title>Resilience to childhood maltreatment is associated with increased resting-state functional connectivity of the salience network with the lingual gyrus.</title><secondary-title>Child abuse &amp; neglect</secondary-title></titles><periodical><full-title>Child abuse &amp; neglect</full-title><abbr-1>Child Abuse Negl</abbr-1></periodical><pages>1021-1029</pages><volume>37</volume><number>11</number><issue>11</issue><keywords><keyword>Brain Mapping</keyword><keyword>Female</keyword><keyword>Humans</keyword><keyword>Magnetic Resonance Imaging</keyword><keyword>Male</keyword><keyword>Adult</keyword><keyword>Child</keyword><keyword>Middle Aged</keyword><keyword>depression</keyword><keyword>Gyrus Cinguli</keyword><keyword>Netherlands</keyword><keyword>Retrospective Studies</keyword><keyword>Psychometrics</keyword><keyword>Child Abuse</keyword><keyword>resting state functional connectivity</keyword><keyword>Resting-state functional connectivity</keyword><keyword>human</keyword><keyword>childhood maltreatment</keyword><keyword>amygdala</keyword><keyword>functional magnetic resonance imaging</keyword><keyword>prefrontal cortex</keyword><keyword>Child Abuse/*psychology</keyword><keyword>resilience</keyword><keyword>*Resilience, Psychological</keyword><keyword>Magnetic Resonance Imaging/methods</keyword><keyword>Resilience, Psychological</keyword><keyword>Resilience</keyword><keyword>Childhood maltreatment</keyword><keyword>Gyrus Cinguli/*physiopathology</keyword><keyword>Lingual gyrus</keyword><keyword>controlled study</keyword><keyword>female</keyword><keyword>male</keyword><keyword>article</keyword><keyword>resting state network</keyword><keyword>major clinical study</keyword><keyword>anterior cingulate</keyword><keyword>lingual gyrus</keyword><keyword>anxiety disorder</keyword><keyword>child abuse</keyword><keyword>fusiform gyrus</keyword><keyword>longitudinal study</keyword><keyword>posterior cingulate</keyword><keyword>coping behavior</keyword><keyword>physical abuse</keyword><keyword>child neglect</keyword><keyword>declarative memory</keyword><keyword>emotional abuse</keyword><keyword>sexual abuse</keyword><keyword>Resilience (Psychological)</keyword><keyword>Neural Networks</keyword><keyword>Cingulate Cortex</keyword><keyword>Membrane Potentials</keyword><keyword>Ability Level</keyword><keyword>salience networks</keyword></keywords><dates><year>2013</year><pub-dates><date>2013 Nov</date></pub-dates></dates><isbn>1873-7757 0145-2134</isbn><electronic-resource-num>10.1016/j.chiabu.2013.07.008</electronic-resource-num><abstract>The experience of childhood maltreatment is related to an increased risk of developing a variety of psychiatric disorders, as well as a change in the structure  of the brain. However, not much is known about the neurobiological basis of  resilience to childhood maltreatment. This study aims to identify resting-state  functional connectivity (RSFC) patterns specific for resilience to childhood  maltreatment, focusing on the default mode and salience network and networks seeded  from the amygdala and left dorsomedial prefrontal cortex. Resting-state functional  MRI scans were obtained in 33 individuals. Seeds in the bilateral amygdala, the  dorsal anterior cingulate cortex (dACC), the posterior cingulate cortex and the left  dorsomedial prefrontal cortex were defined and used to examine whether resilient  individuals differed from vulnerable individuals and healthy controls in RSFC with  other brain regions. Within the salience network, the resilient group was associated  with increased RSFC between the left dACC and a region containing the bilateral  lingual gyrus and the occipital fusiform gyrus compared to both the vulnerable group  and the healthy controls. In this study, we found RSFC patterns specific for  resilient individuals. Regions that are implicated are related on a functional level  to declarative memory and the processing of emotional stimuli.</abstract><research-notes>1st keep&#xD;&#xD;2nd disease MDD&#xD;&#xD;2nd modality rs-fMRI&#xD;&#xD;2nd sample normative&#xD;&#xD;3rd resiliency MNI&#xD;&#xD;L_dACC &amp;nbsp;&amp;nbsp; -6 &amp;nbsp;&amp;nbsp; 18 &amp;nbsp;&amp;nbsp; 28&#xD;&#xD;L_occip &amp;nbsp;&amp;nbsp; -10 &amp;nbsp;&amp;nbsp; -80 &amp;nbsp;&amp;nbsp; -10 &amp;nbsp;&amp;nbsp; approx&#xD;&#xD;R_occip &amp;nbsp;&amp;nbsp; 10 &amp;nbsp;&amp;nbsp; -80 &amp;nbsp;&amp;nbsp; -10 &amp;nbsp;&amp;nbsp; approx&#xD;&#xD;L_fusiform &amp;nbsp;&amp;nbsp; -20 &amp;nbsp;&amp;nbsp; -80 &amp;nbsp;&amp;nbsp; -10 &amp;nbsp;&amp;nbsp; approx&#xD;&#xD;R_fusiform &amp;nbsp;&amp;nbsp; 20 &amp;nbsp;&amp;nbsp; -80 &amp;nbsp;&amp;nbsp; -10 approx&#xD;&#xD;N=33</research-notes><language>eng</language><urls><pdf-urls><url>C:\Users\jamesandrew\Zotero\storage\ZMVZ7RHZ\van der Werff et al. - 2013 - Resilience to childhood maltreatment is associated.pdf</url></pdf-urls><text-urls><url>http://dx.doi.org/10.1016/j.chiabu.2013.07.008</url><url>http://dx.doi.org/10.1016/j.chiabu.2013.07.008</url><url>C:\Users\jamesandrew\Zotero\storage\G8T7WFFT\S0145213413001889.html</url></text-urls></urls></record><record><database name="MyLibrary">MyLibrary</database><source-app name="Zotero">Zotero</source-app><ref-type name="Journal Article">17</ref-type><contributors><authors><author>Veer, Ilya M.</author><author>Oei, Nicole Y. L.</author><author>Spinhoven, Philip</author><author>van Buchem, Mark A.</author><author>Elzinga, Bernet M.</author><author>Rombouts, Serge A. R. B.</author></authors></contributors><titles><title>Beyond acute social stress: increased functional connectivity between amygdala and cortical midline structures.</title><secondary-title>NeuroImage</secondary-title></titles><periodical><full-title>NeuroImage</full-title><abbr-1>Neuroimage</abbr-1></periodical><pages>1534-1541</pages><volume>57</volume><number>4</number><issue>4</issue><keywords><keyword>Brain Mapping</keyword><keyword>Humans</keyword><keyword>Magnetic Resonance Imaging</keyword><keyword>Cerebral Cortex</keyword><keyword>Neural Pathways</keyword><keyword>Amygdala</keyword><keyword>Image Interpretation, Computer-Assisted</keyword><keyword>Stress, Psychological</keyword><keyword>Emotions</keyword><keyword>adult</keyword><keyword>human</keyword><keyword>behavior</keyword><keyword>amygdala</keyword><keyword>functional magnetic resonance imaging</keyword><keyword>functional connectivity</keyword><keyword>prefrontal cortex</keyword><keyword>Neural Pathways/*physiopathology</keyword><keyword>*Brain Mapping</keyword><keyword>Emotions/physiology</keyword><keyword>Cerebral Cortex/*physiopathology</keyword><keyword>Stress, Psychological/*physiopathology</keyword><keyword>medial prefrontal cortex</keyword><keyword>controlled study</keyword><keyword>human experiment</keyword><keyword>male</keyword><keyword>article</keyword><keyword>brain region</keyword><keyword>brain cortex</keyword><keyword>priority journal</keyword><keyword>precuneus</keyword><keyword>normal human</keyword><keyword>task performance</keyword><keyword>posterior cingulate</keyword><keyword>social stress</keyword><keyword>cortical midline structure</keyword><keyword>Functional Magnetic Resonance Imaging</keyword><keyword>Biological Neural Networks</keyword><keyword>acute social stress</keyword><keyword>cortical midline structures</keyword><keyword>Social Stress</keyword></keywords><dates><year>2011</year><pub-dates><date>2011 Aug 15</date></pub-dates></dates><isbn>1095-9572 1053-8119</isbn><electronic-resource-num>10.1016/j.neuroimage.2011.05.074</electronic-resource-num><abstract>Whereas we know a fair amount on the role of the amygdala in the acute stress response, virtually nothing is known about its role during the recovery period after  the stress has waned. Functional connectivity analysis of the amygdala during this  period might be useful in revealing brain circuits promoting adaptive recovery from  a stressful event, as well as consolidation of emotionally relevant information in  preparing for future challenges. Healthy participants were randomly assigned to  either a psychosocial stress task (n=18; stress group) or a comparable non-stressful  control procedure (n=20; controls). To study the prolonged effects of stress on  amygdala functional connectivity, resting-state fMRI scans were acquired an hour  after the stress task. Amygdala functional connectivity with other brain regions was  assessed using seed-based correlations. The stress group exhibited a strong  physiological and behavioral reaction to psychosocial stress exposure. Compared with  controls the stress group showed increased amygdala functional connectivity with  three cortical midline structures: the posterior cingulate cortex and precuneus  (p&lt;.05, corrected), and the medial prefrontal cortex (p&lt;.05, small volume  corrected). An hour after psychosocial stress, changes in amygdala functional  connectivity were detected with cortical midline structures involved in the  processing and regulation of emotions, as well as autobiographical memory. It is  hypothesized that these effects could relate to top-down control of the amygdala and  consolidation of self-relevant information after a stressful event. These results on  functional connectivity in the recovery phase after stress might provide an  important new vantage point in studying both sensitivity and resilience to stress.</abstract><research-notes>1st exclude sample</research-notes><language>eng</language><urls><text-urls><url>http://dx.doi.org/10.1016/j.neuroimage.2011.05.074</url></text-urls></urls></record><record><database name="MyLibrary">MyLibrary</database><source-app name="Zotero">Zotero</source-app><ref-type name="Journal Article">17</ref-type><contributors><authors><author>Mohan, Anusha</author><author>Alexandra, Sandra Jovanovic</author><author>Johnson, Cliff V.</author><author>De Ridder, Dirk</author><author>Vanneste, Sven</author></authors></contributors><titles><title>Effect of distress on transient network dynamics and topological equilibrium in phantom sound perception.</title><secondary-title>Progress in neuro-psychopharmacology &amp; biological psychiatry</secondary-title></titles><periodical><full-title>Progress in neuro-psychopharmacology &amp; biological psychiatry</full-title><abbr-1>Prog Neuropsychopharmacol Biol Psychiatry</abbr-1></periodical><pages>79-92</pages><volume>84</volume><number>Pt A</number><issue>Pt A</issue><keywords><keyword>Female</keyword><keyword>Humans</keyword><keyword>Male</keyword><keyword>Adult</keyword><keyword>Functional connectivity</keyword><keyword>Middle Aged</keyword><keyword>posttraumatic stress disorder</keyword><keyword>Electroencephalography</keyword><keyword>adult</keyword><keyword>human</keyword><keyword>fibromyalgia</keyword><keyword>functional connectivity</keyword><keyword>EEG</keyword><keyword>Neural Pathways/physiopathology</keyword><keyword>*Functional connectivity</keyword><keyword>Brain/*physiopathology</keyword><keyword>*EEG</keyword><keyword>*Metastability</keyword><keyword>*sLORETA</keyword><keyword>*Small-world</keyword><keyword>Auditory Perception/*physiology</keyword><keyword>Stress, Physiological/physiology</keyword><keyword>Stress, Psychological/etiology/*physiopathology</keyword><keyword>Tinnitus/*physiopathology/psychology</keyword><keyword>controlled study</keyword><keyword>female</keyword><keyword>male</keyword><keyword>article</keyword><keyword>brain region</keyword><keyword>resting state network</keyword><keyword>nerve cell network</keyword><keyword>electroencephalogram</keyword><keyword>correlation analysis</keyword><keyword>major clinical study</keyword><keyword>middle aged</keyword><keyword>neurologic disease</keyword><keyword>alpha rhythm</keyword><keyword>disease association</keyword><keyword>distress syndrome</keyword><keyword>psychosomatic disorder</keyword><keyword>tinnitus</keyword><keyword>Distress</keyword><keyword>Metastability</keyword><keyword>Neuropathology</keyword><keyword>sLORETA</keyword><keyword>Small-world</keyword><keyword>Tinnitus</keyword></keywords><dates><year>2018</year><pub-dates><date>2018 Jun 8</date></pub-dates></dates><isbn>1878-4216 0278-5846</isbn><electronic-resource-num>10.1016/j.pnpbp.2018.01.025</electronic-resource-num><abstract>Distress is a domain-general behavioral symptom whose neural correlates have been under investigation for a long time now. Although some studies suggest that distress  is encoded by changes in alpha activity and functional connectivity between specific  brain regions, no study that we know has delved into the whole brain temporal  dynamics of the distress component. In the current study, we compare the changes in  the mean and variance of functional connectivity and small-worldness parameter over  3 min of resting state EEG to analyze the fluctuation in transient stable states,  and network structure. On comparing these measures between healthy controls and  patients experiencing low and high levels of distress due to a continuous ringing in  the ear (tinnitus), we observe an increase in fluctuation between transient stable  states characterized by an increase in both variance of functional connectivity and  the small-worldness parameter. This results in a possible increase in degrees of  freedom leading to a paradoxical equilibrium of the network structure in highly  distressed patients. This may also be interpreted as a maladaptive compensation to  look for information in order to reduce the hyper-salience in highly distressed  individuals. In addition, this is correlated with the amount of distress only in the  high distress tinnitus group, suggesting a catastrophic breakdown of the brain's  resilience. Distress not only accompanies tinnitus, but other disorders such as  somatic disorders, fibromyalgia, post-traumatic stress disorder, etc. Since the  current study focuses on a disorder-general distress symptom, the methods and  results of the current study have a wide application in different neuropathologies.</abstract><research-notes>1st keep&#xD;&#xD;2nd exclude no coords</research-notes><language>eng</language><urls><text-urls><url>http://dx.doi.org/10.1016/j.pnpbp.2018.01.025</url></text-urls></urls></record><record><database name="MyLibrary">MyLibrary</database><source-app name="Zotero">Zotero</source-app><ref-type name="Journal Article">17</ref-type><contributors><authors><author>Fovet, Thomas</author><author>Orlov, Natasza</author><author>Dyck, Miriam</author><author>Allen, Paul</author><author>Mathiak, Klaus</author><author>Jardri, Renaud</author></authors></contributors><titles><title>Translating Neurocognitive Models of Auditory-Verbal Hallucinations into Therapy: Using Real-time fMRI-Neurofeedback to Treat Voices.</title><secondary-title>Frontiers in psychiatry</secondary-title></titles><periodical><full-title>Frontiers in psychiatry</full-title><abbr-1>Front Psychiatry</abbr-1></periodical><pages>103</pages><volume>7</volume><keywords><keyword>fMRI</keyword><keyword>neuroimaging</keyword><keyword>human</keyword><keyword>schizophrenia</keyword><keyword>anterior cingulate cortex</keyword><keyword>functional magnetic resonance imaging</keyword><keyword>hallucinations</keyword><keyword>neurofeedback</keyword><keyword>therapeutic strategies</keyword><keyword>brain connectivity</keyword><keyword>article</keyword><keyword>electroencephalogram</keyword><keyword>anterior cingulate</keyword><keyword>classifier</keyword><keyword>brain size</keyword><keyword>gray matter</keyword><keyword>brain function</keyword><keyword>clinical protocol</keyword><keyword>auditory hallucination</keyword><keyword>auditory verbal hallucination</keyword><keyword>disease predisposition</keyword><keyword>disease severity</keyword><keyword>model</keyword><keyword>nervous system parameters</keyword><keyword>neurocognitive model</keyword><keyword>regulatory mechanism</keyword><keyword>tissue distribution</keyword><keyword>Functional Magnetic Resonance Imaging</keyword><keyword>Cingulate Cortex</keyword><keyword>Hallucinations</keyword><keyword>Neurotherapy</keyword><keyword>Therapeutic Alliance</keyword></keywords><dates><year>2016</year><pub-dates><date>2016</date></pub-dates></dates><isbn>1664-0640</isbn><electronic-resource-num>10.3389/fpsyt.2016.00103</electronic-resource-num><abstract>Auditory-verbal hallucinations (AVHs) are frequent and disabling symptoms, which can be refractory to conventional psychopharmacological treatment in more than 25% of  the cases. Recent advances in brain imaging allow for a better understanding of the  neural underpinnings of AVHs. These findings strengthened transdiagnostic  neurocognitive models that characterize these frequent and disabling experiences. At  the same time, technical improvements in real-time functional magnetic resonance  imaging (fMRI) enabled the development of innovative and non-invasive methods with  the potential to relieve psychiatric symptoms, such as fMRI-based neurofeedback  (fMRI-NF). During fMRI-NF, brain activity is measured and fed back in real time to  the participant in order to help subjects to progressively achieve voluntary control  over their own neural activity. Precisely defining the target brain area/network(s)  appears critical in fMRI-NF protocols. After reviewing the available neurocognitive  models for AVHs, we elaborate on how recent findings in the field may help to  develop strong a priori strategies for fMRI-NF target localization. The first  approach relies on imaging-based "trait markers" (i.e., persistent traits or  vulnerability markers that can also be detected in the presymptomatic and remitted  phases of AVHs). The goal of such strategies is to target areas that show aberrant  activations during AVHs or are known to be involved in compensatory activation (or  resilience processes). Brain regions, from which the NF signal is derived, can be  based on structural MRI and neurocognitive knowledge, or functional MRI information  collected during specific cognitive tasks. Because hallucinations are acute and  intrusive symptoms, a second strategy focuses more on "state markers." In this case,  the signal of interest relies on fMRI capture of the neural networks exhibiting  increased activity during AVHs occurrences, by means of multivariate pattern  recognition methods. The fine-grained activity patterns concomitant to  hallucinations can then be fed back to the patients for therapeutic purpose.  Considering the potential cost necessary to implement fMRI-NF, proof-of-concept  studies are urgently required to define the optimal strategy for application in  patients with AVHs. This technique has the potential to establish a new brain  imaging-guided psychotherapy for patients that do not respond to conventional  treatments and take functional neuroimaging to therapeutic applications.</abstract><research-notes>1st exclude sample</research-notes><language>eng</language><urls><text-urls><url>http://dx.doi.org/10.3389/fpsyt.2016.00103</url></text-urls></urls></record><record><database name="MyLibrary">MyLibrary</database><source-app name="Zotero">Zotero</source-app><ref-type name="Journal Article">17</ref-type><contributors><authors><author>Flodin, Pär</author><author>Martinsen, Sofia</author><author>Altawil, Reem</author><author>Waldheim, Eva</author><author>Lampa, Jon</author><author>Kosek, Eva</author><author>Fransson, Peter</author></authors></contributors><titles><title>Intrinsic Brain Connectivity in Chronic Pain: A Resting-State fMRI Study in Patients with Rheumatoid Arthritis.</title><secondary-title>Frontiers in human neuroscience</secondary-title></titles><periodical><full-title>Frontiers in human neuroscience</full-title><abbr-1>Front Hum Neurosci</abbr-1></periodical><pages>107</pages><volume>10</volume><keywords><keyword>fMRI</keyword><keyword>Chronic Pain</keyword><keyword>resting-state</keyword><keyword>adult</keyword><keyword>human</keyword><keyword>functional magnetic resonance imaging</keyword><keyword>prefrontal cortex</keyword><keyword>insula</keyword><keyword>brain connectivity</keyword><keyword>inflammation</keyword><keyword>joint</keyword><keyword>pain</keyword><keyword>rheumatoid arthritis</keyword><keyword>chronic pain</keyword><keyword>clinical article</keyword><keyword>connectome</keyword><keyword>controlled study</keyword><keyword>female</keyword><keyword>male</keyword><keyword>article</keyword><keyword>resting state network</keyword><keyword>anterior cingulate</keyword><keyword>middle aged</keyword><keyword>brain function</keyword><keyword>nociception</keyword><keyword>pain threshold</keyword><keyword>sensorimotor cortex</keyword><keyword>2009-017163-42</keyword><keyword>NCT01197144</keyword><keyword>occipital lobe</keyword><keyword>Brain Connectivity</keyword><keyword>Functional Magnetic Resonance Imaging</keyword><keyword>Rheumatoid Arthritis</keyword></keywords><dates><year>2016</year><pub-dates><date>2016</date></pub-dates></dates><isbn>1662-5161</isbn><electronic-resource-num>10.3389/fnhum.2016.00107</electronic-resource-num><abstract>BACKGROUND: Rheumatoid arthritis (RA) is commonly accompanied by pain that is discordant with the degree of peripheral pathology. Very little is known about the  cerebral processes involved in pain processing in RA. Here we investigated  resting-state brain connectivity associated with prolonged pain in RA. METHODS: 24  RA subjects and 19 matched controls were compared with regard to both behavioral  measures of pain perception and resting-resting state fMRI data acquired  subsequently to fMRI sessions involving pain stimuli. The resting-state fMRI brain  connectivity was investigated using 159 seed regions located in cardinal pain  processing brain regions. Additional principal component based multivariate pattern  analysis of the whole brain connectivity pattern was carried out in a data driven  analysis to localize group differences in functional connectivity. RESULTS: When RA  patients were compared to controls, we observed significantly lower pain resilience  for pressure on the affected finger joints (i.e., P50-joint) and an overall  heightened level of perceived global pain in RA patients. Relative to controls, RA  patients displayed increased brain connectivity predominately for the supplementary  motor areas, mid-cingulate cortex, and the primary sensorimotor cortex.  Additionally, we observed an increase in brain connectivity between the insula and  prefrontal cortex as well as between anterior cingulate cortex and occipital areas  for RA patients. None of the group differences in brain connectivity were  significantly correlated with behavioral parameters. CONCLUSION: Our study provides  experimental evidence of increased connectivity between frontal midline regions that  are implicated in affective pain processing and bilateral sensorimotor regions in RA  patients.</abstract><research-notes>1st exclude def resilience</research-notes><language>eng</language><urls><text-urls><url>http://dx.doi.org/10.3389/fnhum.2016.00107</url></text-urls></urls></record><record><database name="MyLibrary">MyLibrary</database><source-app name="Zotero">Zotero</source-app><ref-type name="Journal Article">17</ref-type><contributors><authors><author>Huo, Bei-Bei</author><author>Zheng, Mou-Xiong</author><author>Hua, Xu-Yun</author><author>Shen, Jun</author><author>Wu, Jia-Jia</author><author>Xu, Jian-Guang</author></authors></contributors><titles><title>Metabolic Brain Network Analysis With (18)F-FDG PET in a Rat Model of Neuropathic Pain.</title><secondary-title>Frontiers in neurology</secondary-title></titles><periodical><full-title>Frontiers in neurology</full-title><abbr-1>Front Neurol</abbr-1></periodical><pages>566119</pages><volume>12</volume><keywords><keyword>medial prefrontal cortex</keyword><keyword>18F-FDG</keyword><keyword>metabolic brain network</keyword><keyword>neuropathic pain</keyword><keyword>PET/CT</keyword><keyword>rat</keyword><keyword>controlled study</keyword><keyword>male</keyword><keyword>article</keyword><keyword>brain region</keyword><keyword>network analysis</keyword><keyword>theoretical study</keyword><keyword>animal experiment</keyword><keyword>animal model</keyword><keyword>avulsion injury</keyword><keyword>brachial plexus</keyword><keyword>correlation coefficient</keyword><keyword>dorsal striatum</keyword><keyword>entorhinal cortex</keyword><keyword>fluorodeoxyglucose f 18</keyword><keyword>limbic system</keyword><keyword>nerve cell network</keyword><keyword>nodal betweenness</keyword><keyword>nonhuman</keyword><keyword>plant seed</keyword><keyword>positron emission tomography-computed tomography</keyword><keyword>rat model</keyword><keyword>Sprague Dawley rat</keyword></keywords><dates><year>2021</year><pub-dates><date>2021</date></pub-dates></dates><isbn>1664-2295</isbn><electronic-resource-num>10.3389/fneur.2021.566119</electronic-resource-num><abstract>Neuropathic pain has been found to be related to profound reorganization in the function and structure of the brain. We previously demonstrated changes in local  brain activity and functional/metabolic connectivity among selected brain regions by  using neuroimaging methods. The present study further investigated large-scale  metabolic brain network changes in 32 Sprague-Dawley rats with right brachial plexus  avulsion injury (BPAI). Graph theory was applied in the analysis of 2-deoxy-2-[18F]  fluoro-D-glucose ((18)F-FDG) PET images. Inter-subject metabolic networks were  constructed by calculating correlation coefficients. Global and nodal network  properties were calculated and comparisons between pre- and post-BPAI (7 days)  status were conducted. The global network properties (including global efficiency,  local efficiency and small-world index) and nodal betweenness centrality did not  significantly change for all selected sparsity thresholds following BPAI (p &gt; 0.05).  As for nodal network properties, both nodal degree and nodal efficiency measures  significantly increased in the left caudate putamen, left medial prefrontal cortex,  and right caudate putamen (p &lt; 0.001). The right entorhinal cortex showed a  different nodal degree (p &lt; 0.05) but not nodal efficiency. These four regions were  selected for seed-based metabolic connectivity analysis. Strengthened connectivity  was found among these seeds and distributed brain regions including sensorimotor  area, cognitive area, and limbic system, etc. (p &lt; 0.05). Our results indicated that  the brain had the resilience to compensate for BPAI-induced neuropathic pain.  However, the importance of bilateral caudate putamen, left medial prefrontal cortex,  and right entorhinal cortex in the network was strengthened, as well as most of  their connections with distributed brain regions.</abstract><research-notes>1st exclude def resilience</research-notes><language>eng</language><urls><text-urls><url>http://dx.doi.org/10.3389/fneur.2021.566119</url><url>http://dx.doi.org/10.3389/fneur.2021.566119</url><url>http://dx.doi.org/10.3389/fneur.2021.566119</url><url>http://dx.doi.org/10.3389/fneur.2021.566119</url></text-urls></urls></record><record><database name="MyLibrary">MyLibrary</database><source-app name="Zotero">Zotero</source-app><ref-type name="Journal Article">17</ref-type><contributors><authors><author>Wolf, Gilly</author><author>Lifschytz, Tzuri</author><author>Ben-Ari, Hagar</author><author>Tatarskyy, Pavel</author><author>Merzel, Tirzah Kreisel</author><author>Lotan, Amit</author><author>Lerer, Bernard</author></authors></contributors><titles><title>Effect of chronic unpredictable stress on mice with developmental under-expression of the Ahi1 gene: behavioral manifestations and neurobiological correlates.</title><secondary-title>Translational psychiatry</secondary-title></titles><periodical><full-title>Translational psychiatry</full-title><abbr-1>Transl Psychiatry</abbr-1></periodical><pages>124</pages><volume>8</volume><number>1</number><issue>1</issue><keywords><keyword>Female</keyword><keyword>Magnetic Resonance Imaging</keyword><keyword>Male</keyword><keyword>Chronic Disease</keyword><keyword>Animals</keyword><keyword>Disease Models, Animal</keyword><keyword>Mice</keyword><keyword>Mice, Inbred C57BL</keyword><keyword>anxiety</keyword><keyword>Neurogenesis</keyword><keyword>Brain/*physiopathology</keyword><keyword>Genetic Predisposition to Disease</keyword><keyword>Adaptor Proteins, Vesicular Transport</keyword><keyword>Mice, Knockout</keyword><keyword>Anxiety/*physiopathology</keyword><keyword>Behavior, Animal</keyword><keyword>Proto-Oncogene Proteins/*genetics</keyword><keyword>Stress, Psychological/*genetics/physiopathology</keyword><keyword>controlled study</keyword><keyword>female</keyword><keyword>male</keyword><keyword>article</keyword><keyword>animal experiment</keyword><keyword>animal model</keyword><keyword>nonhuman</keyword><keyword>mouse</keyword><keyword>gene expression</keyword><keyword>gene</keyword><keyword>acute stress</keyword><keyword>anhedonia</keyword><keyword>animal tissue</keyword><keyword>corticosterone</keyword><keyword>sucrose preference test</keyword><keyword>Ahi1 gene</keyword><keyword>animal behavior</keyword><keyword>chronic unpredictable stress</keyword><keyword>corticosterone blood level</keyword><keyword>elevated plus maze test</keyword><keyword>fear conditioning test</keyword><keyword>gene knockout</keyword><keyword>genotype</keyword><keyword>hyperthermia</keyword><keyword>light-dark test</keyword><keyword>nervous system development</keyword><keyword>open field test</keyword></keywords><dates><year>2018</year><pub-dates><date>2018 Jul 2</date></pub-dates></dates><isbn>2158-3188</isbn><electronic-resource-num>10.1038/s41398-018-0171-1</electronic-resource-num><abstract>The Abelson helper integration site 1 (Ahi1) gene plays a pivotal role in brain development and is associated with genetic susceptibility to schizophrenia, and  other neuropsychiatric disorders. Translational research in genetically modified  mice may reveal the neurobiological mechanisms of such associations. Previous  studies of mice heterozygous for Ahi1 knockout (Ahi1+/-) revealed an attenuated  anxiety response on various relevant paradigms, in the context of a normal  glucocorticoid response to caffeine and pentylenetetrazole. Resting-state fMRI  showed decreased amygdalar connectivity with various limbic brain regions and  altered network topology. However, it was not clear from previous studies whether  stress-hyporesponsiveness reflected resilience or, conversely, a cognitive-emotional  deficit. The present studies were designed to investigate the response of Ahi1+/-  mice to chronic unpredictable stress (CUS) applied over 9 weeks. Wild type (Ahi1+/+)  mice were significantly affected by CUS, manifesting decreased sucrose preference  (p &lt; 0.05); reduced anxiety on the elevated plus maze and light dark box and  decreased thigmotaxis in the open field (p &lt; 0.01 0.05); decreased hyperthermic  response to acute stress (p &lt; 0.05); attenuated contextual fear conditioning  (p &lt; 0.01) and increased neurogenesis (p &lt; 0.05). In contrast, Ahi1+/- mice were  indifferent to the effects of CUS assessed with the same parameters. Our findings  suggest that Ahi1 under-expression during neurodevelopment, as manifested by Ahi1+/-  mice, renders these mice stress hyporesponsive. Ahi1 deficiency during development  may attenuate the perception and/or integration of environmental stressors as a  result of impaired corticolimbic connectivity or aberrant functional wiring. These  neural mechanisms may provide initial clues as to the role Ahi1 in schizophrenia and  other neuropsychiatric disorders.</abstract><research-notes>1st keep&#xD;&#xD;2nd exclude behavioral only</research-notes><language>eng</language><urls><text-urls><url>http://dx.doi.org/10.1038/s41398-018-0171-1</url><url>http://dx.doi.org/10.1038/s41398-018-0171-1</url></text-urls></urls></record><record><database name="MyLibrary">MyLibrary</database><source-app name="Zotero">Zotero</source-app><ref-type name="Journal Article">17</ref-type><contributors><authors><author>Kayser, Jürgen</author><author>Tenke, Craig E.</author><author>Svob, Connie</author><author>Gameroff, Marc J.</author><author>Miller, Lisa</author><author>Skipper, Jamie</author><author>Warner, Virginia</author><author>Wickramaratne, Priya</author><author>Weissman, Myrna M.</author></authors></contributors><titles><title>Family Risk for Depression and Prioritization of Religion or Spirituality: Early Neurophysiological Modulations of Motivated Attention.</title><secondary-title>Frontiers in human neuroscience</secondary-title></titles><periodical><full-title>Frontiers in human neuroscience</full-title><abbr-1>Front Hum Neurosci</abbr-1></periodical><pages>436</pages><volume>13</volume><keywords><keyword>Risk Factors</keyword><keyword>neuromodulation</keyword><keyword>depression</keyword><keyword>attention</keyword><keyword>Evoked Potentials</keyword><keyword>Family</keyword><keyword>motivation</keyword><keyword>adolescent</keyword><keyword>adult</keyword><keyword>human</keyword><keyword>risk</keyword><keyword>age</keyword><keyword>Spirituality</keyword><keyword>Major Depression</keyword><keyword>At Risk Populations</keyword><keyword>emotion</keyword><keyword>depression risk</keyword><keyword>emotional lateralization</keyword><keyword>event-related potential (ERP)</keyword><keyword>religion/spirituality</keyword><keyword>source localization</keyword><keyword>surface Laplacian</keyword><keyword>visual half-field paradigm</keyword><keyword>controlled study</keyword><keyword>female</keyword><keyword>male</keyword><keyword>article</keyword><keyword>brain region</keyword><keyword>nerve cell network</keyword><keyword>major clinical study</keyword><keyword>temporal cortex</keyword><keyword>brain function</keyword><keyword>down regulation</keyword><keyword>event related potential</keyword><keyword>principal component analysis</keyword><keyword>religion</keyword><keyword>right hemisphere</keyword><keyword>gender</keyword><keyword>statistical analysis</keyword><keyword>analysis of variance</keyword><keyword>arousal</keyword><keyword>brain disease</keyword><keyword>brain electrophysiology</keyword><keyword>cuneus</keyword><keyword>family</keyword><keyword>family risk</keyword><keyword>high risk population</keyword><keyword>latent period</keyword><keyword>low risk population</keyword><keyword>medical parameters</keyword><keyword>neurophysiology</keyword><keyword>occipital cortex</keyword><keyword>parietal cortex</keyword><keyword>risk assessment</keyword><keyword>secondary visual cortex</keyword><keyword>visual field</keyword><keyword>event-related potential</keyword><keyword>Neurophysiology</keyword><keyword>Religion</keyword></keywords><dates><year>2019</year><pub-dates><date>2019</date></pub-dates></dates><isbn>1662-5161</isbn><electronic-resource-num>10.3389/fnhum.2019.00436</electronic-resource-num><abstract>The personal importance of religion or spirituality (R/S) has been associated with a lower risk for major depression (MDD), suicidal behavior, reduced cortical thinning  and increased posterior EEG alpha, which has also been linked to antidepressant  treatment response in MDD. Building on prior event-related potential (ERP) findings  using an emotional hemifield paradigm, this study examined whether abnormal early  (preconscious) responsivity to negative arousing stimuli, which is indicative of  right parietotemporal dysfunction in both MDD patients and individuals at clinical  high risk for MDD, is likewise moderated by R/S. We reanalyzed 72-channel ERP data  from 127 individuals at high or low family risk for MDD (Kayser et al., 2017,  NeuroImage Clin. 14, 692-707) after R/S stratification (low R/S importance, low/high  risk, n = 38/61; high R/S importance, n = 15/13). ERPs were transformed to  reference-free current source density (CSD) and quantified by temporal principal  components analysis (tPCA). This report focused on N2 sink (peak latency 212 ms),  the earliest prominent CSD-tPCA component previously found to be sensitive to  emotional content. While overall N2 sink reflected activation of occipitotemporal  cortex (prestriate/cuneus), as estimated via a distributed inverse solution,  affective significance was marked by a relative (i.e., superimposed) positivity.  Statistical analyses employed both non-parametric permutation tests and repeated  measures ANOVA for mixed factorial designs with unstructured covariance matrix,  including sex, age, and clinical covariates. Participants with low R/S importance,  independent of risk status, showed greater ERP responsivity to negative than neutral  stimuli, particularly over the right hemisphere. In contrast, early emotional ERP  responsivity and asymmetry was substantially reduced for high risk individuals with  high R/S importance, however, enhanced for low risk individuals with high R/S  importance. Hemifield modulations of these effects (i.e., emotional ERP enhancements  with left visual field/right hemisphere stimulus presentations) further corroborated  these observations. Results suggest down-regulation of a right-lateralized network  for salience detection at an early processing stage in high risk and high R/S  importance individuals, presumably to prevent overactivation of ventral brain  regions further downstream. These findings may point to a neurophysiological  mechanism underlying resilience of families at risk for depression with high R/S  prioritization.</abstract><research-notes>1st keep (but maybe exclude coords)&#xD;&#xD;2nd disease MDD&#xD;&#xD;2nd exclude no coords&#xD;&#xD;2nd modality EEG&#xD;&#xD;2nd sample normative&#xD;&#xD;2nd sample relatives</research-notes><language>eng</language><urls><text-urls><url>http://dx.doi.org/10.3389/fnhum.2019.00436</url></text-urls></urls></record><record><database name="MyLibrary">MyLibrary</database><source-app name="Zotero">Zotero</source-app><ref-type name="Journal Article">17</ref-type><contributors><authors><author>Franzmeier, Nicolai</author><author>Düzel, Emrah</author><author>Jessen, Frank</author><author>Buerger, Katharina</author><author>Levin, Johannes</author><author>Duering, Marco</author><author>Dichgans, Martin</author><author>Haass, Christian</author><author>Suárez-Calvet, Marc</author><author>Fagan, Anne M.</author><author>Paumier, Katrina</author><author>Benzinger, Tammie</author><author>Masters, Colin L.</author><author>Morris, John C.</author><author>Perneczky, Robert</author><author>Janowitz, Daniel</author><author>Catak, Cihan</author><author>Wolfsgruber, Steffen</author><author>Wagner, Michael</author><author>Teipel, Stefan</author><author>Kilimann, Ingo</author><author>Ramirez, Alfredo</author><author>Rossor, Martin</author><author>Jucker, Mathias</author><author>Chhatwal, Jasmeer</author><author>Spottke, Annika</author><author>Boecker, Henning</author><author>Brosseron, Frederic</author><author>Falkai, Peter</author><author>Fliessbach, Klaus</author><author>Heneka, Michael T.</author><author>Laske, Christoph</author><author>Nestor, Peter</author><author>Peters, Oliver</author><author>Fuentes, Manuel</author><author>Menne, Felix</author><author>Priller, Josef</author><author>Spruth, Eike J.</author><author>Franke, Christiana</author><author>Schneider, Anja</author><author>Kofler, Barbara</author><author>Westerteicher, Christine</author><author>Speck, Oliver</author><author>Wiltfang, Jens</author><author>Bartels, Claudia</author><author>Araque Caballero, Miguel Ángel</author><author>Metzger, Coraline</author><author>Bittner, Daniel</author><author>Weiner, Michael</author><author>Lee, Jae-Hong</author><author>Salloway, Stephen</author><author>Danek, Adrian</author><author>Goate, Alison</author><author>Schofield, Peter R.</author><author>Bateman, Randall J.</author><author>Ewers, Michael</author></authors></contributors><titles><title>Left frontal hub connectivity delays cognitive impairment in autosomal-dominant and sporadic Alzheimer's disease.</title><secondary-title>Brain : a journal of neurology</secondary-title></titles><periodical><full-title>Brain : a journal of neurology</full-title><abbr-1>Brain</abbr-1></periodical><pages>1186-1200</pages><volume>141</volume><number>4</number><issue>4</issue><keywords><keyword>Brain Mapping</keyword><keyword>Female</keyword><keyword>Humans</keyword><keyword>Magnetic Resonance Imaging</keyword><keyword>Male</keyword><keyword>Adult</keyword><keyword>Imaging, Three-Dimensional</keyword><keyword>Middle Aged</keyword><keyword>adult</keyword><keyword>human</keyword><keyword>functional magnetic resonance imaging</keyword><keyword>functional connectivity</keyword><keyword>cognitive reserve</keyword><keyword>Nerve Net/*diagnostic imaging/physiology</keyword><keyword>Alzheimer Disease/*complications/diagnostic imaging/genetics</keyword><keyword>Amyloid beta-Protein Precursor/genetics</keyword><keyword>Cognitive Dysfunction/*diagnostic imaging/*etiology</keyword><keyword>Frontal Lobe/*diagnostic imaging</keyword><keyword>Functional Laterality/*physiology</keyword><keyword>Mutation/genetics</keyword><keyword>Presenilin-1/genetics</keyword><keyword>Presenilin-2/genetics</keyword><keyword>controlled study</keyword><keyword>female</keyword><keyword>male</keyword><keyword>article</keyword><keyword>resting state network</keyword><keyword>cognitive defect</keyword><keyword>priority journal</keyword><keyword>frontal cortex</keyword><keyword>functional neuroimaging</keyword><keyword>major clinical study</keyword><keyword>Alzheimer disease</keyword><keyword>memory disorder</keyword><keyword>Mini Mental State Examination</keyword><keyword>gray matter</keyword><keyword>nuclear magnetic resonance scanner</keyword><keyword>cross-sectional study</keyword><keyword>recall</keyword><keyword>tau protein</keyword><keyword>left hemisphere</keyword><keyword>educational status</keyword><keyword>amyloid protein</keyword><keyword>autosomal dominant disorder</keyword><keyword>gene mutation</keyword><keyword>protein cerebrospinal fluid level</keyword><keyword>sporadic Alzheimer disease</keyword></keywords><dates><year>2018</year><pub-dates><date>2018 Apr 1</date></pub-dates></dates><isbn>1460-2156 0006-8950</isbn><electronic-resource-num>10.1093/brain/awy008</electronic-resource-num><abstract>Patients with Alzheimer's disease vary in their ability to sustain cognitive abilities in the presence of brain pathology. A major open question is which brain  mechanisms may support higher reserve capacity, i.e. relatively high cognitive  performance at a given level of Alzheimer's pathology. Higher functional  MRI-assessed functional connectivity of a hub in the left frontal cortex is a core  candidate brain mechanism underlying reserve as it is associated with education  (i.e. a protective factor often associated with higher reserve) and attenuated  cognitive impairment in prodromal Alzheimer's disease. However, no study has yet  assessed whether such hub connectivity of the left frontal cortex supports reserve  throughout the evolution of pathological brain changes in Alzheimer's disease,  including the presymptomatic stage when cognitive decline is subtle. To address this  research gap, we obtained cross-sectional resting state functional MRI in 74  participants with autosomal dominant Alzheimer's disease, 55 controls from the  Dominantly Inherited Alzheimer's Network and 75 amyloid-positive elderly  participants, as well as 41 amyloid-negative cognitively normal elderly subjects  from the German Center of Neurodegenerative Diseases multicentre study on biomarkers  in sporadic Alzheimer's disease. For each participant, global left frontal cortex  connectivity was computed as the average resting state functional connectivity  between the left frontal cortex (seed) and each voxel in the grey matter. As a  marker of disease stage, we applied estimated years from symptom onset in autosomal  dominantly inherited Alzheimer's disease and cerebrospinal fluid tau levels in  sporadic Alzheimer's disease cases. In both autosomal dominant and sporadic  Alzheimer's disease patients, higher levels of left frontal cortex connectivity were  correlated with greater education. For autosomal dominant Alzheimer's disease, a  significant left frontal cortex connectivity × estimated years of onset interaction  was found, indicating slower decline of memory and global cognition at higher levels  of connectivity. Similarly, in sporadic amyloid-positive elderly subjects, the  effect of tau on cognition was attenuated at higher levels of left frontal cortex  connectivity. Polynomial regression analysis showed that the trajectory of cognitive  decline was shifted towards a later stage of Alzheimer's disease in patients with  higher levels of left frontal cortex connectivity. Together, our findings suggest  that higher resilience against the development of cognitive impairment throughout  the early stages of Alzheimer's disease is at least partially attributable to higher  left frontal cortex-hub connectivity.</abstract><research-notes>1st keep&#xD;&#xD;2nd disease AD&#xD;&#xD;2nd exclude cognitive reserve&#xD;&#xD;2nd modality rs-fMRI&#xD;&#xD;2nd sample AD&#xD;&#xD;2nd sample normative</research-notes><language>eng</language><urls><text-urls><url>http://dx.doi.org/10.1093/brain/awy008</url><url>http://dx.doi.org/10.1093/brain/awy008</url></text-urls></urls></record><record><database name="MyLibrary">MyLibrary</database><source-app name="Zotero">Zotero</source-app><ref-type name="Journal Article">17</ref-type><contributors><authors><author>Mirrione, Martine M.</author><author>Schulz, Daniela</author><author>Lapidus, Kyle A. B.</author><author>Zhang, Samuel</author><author>Goodman, Wayne</author><author>Henn, Fritz A.</author></authors></contributors><titles><title>Increased metabolic activity in the septum and habenula during stress is linked to subsequent expression of learned helplessness behavior.</title><secondary-title>Frontiers in human neuroscience</secondary-title></titles><periodical><full-title>Frontiers in human neuroscience</full-title><abbr-1>Front Hum Neurosci</abbr-1></periodical><pages>29</pages><volume>8</volume><keywords><keyword>depression</keyword><keyword>Stress</keyword><keyword>Rats</keyword><keyword>stress</keyword><keyword>imaging</keyword><keyword>PET</keyword><keyword>rat</keyword><keyword>circuitry</keyword><keyword>DBS</keyword><keyword>FDG</keyword><keyword>metabolism</keyword><keyword>whole-brain</keyword><keyword>brain metabolism</keyword><keyword>controlled study</keyword><keyword>male</keyword><keyword>article</keyword><keyword>brain region</keyword><keyword>animal experiment</keyword><keyword>fluorodeoxyglucose f 18</keyword><keyword>nonhuman</keyword><keyword>in vivo study</keyword><keyword>positron emission tomography</keyword><keyword>hypothalamus</keyword><keyword>thalamus</keyword><keyword>septum pellucidum</keyword><keyword>ventral tegmentum</keyword><keyword>footshock</keyword><keyword>dorsal raphe nucleus</keyword><keyword>habenula</keyword><keyword>interpeduncular nucleus</keyword><keyword>learned helplessness</keyword><keyword>subiculum</keyword><keyword>Positron Emission Tomography</keyword><keyword>animal models rats</keyword><keyword>Learned Helplessness</keyword><keyword>learned helplessness behavior</keyword><keyword>metabolic activity</keyword><keyword>Metabolism</keyword><keyword>septal nuclei</keyword><keyword>Septal Nuclei</keyword><keyword>subsequent expression</keyword></keywords><dates><year>2014</year><pub-dates><date>2014</date></pub-dates></dates><isbn>1662-5161</isbn><electronic-resource-num>10.3389/fnhum.2014.00029</electronic-resource-num><abstract>Uncontrollable stress can have a profound effect on an organism's ability to respond effectively to future stressful situations. Behavior subsequent to uncontrollable  stress can vary greatly between individuals, falling on a spectrum between healthy  resilience and maladaptive learned helplessness. It is unclear whether dysfunctional  brain activity during uncontrollable stress is associated with vulnerability to  learned helplessness; therefore, we measured metabolic activity during  uncontrollable stress that correlated with ensuing inability to escape future  stressors. We took advantage of small animal positron emission tomography (PET) and  2-deoxy-2[(18)F]fluoro-D-glucose ((18)FDG) to probe in vivo metabolic activity in  wild type Sprague Dawley rats during uncontrollable, inescapable, unpredictable  foot-shock stress, and subsequently tested the animals response to controllable,  escapable, predictable foot-shock stress. When we correlated metabolic activity  during the uncontrollable stress with consequent behavioral outcomes, we found that  the degree to which animals failed to escape the foot-shock correlated with  increased metabolic activity in the lateral septum and habenula. When used a seed  region, metabolic activity in the habenula correlated with activity in the lateral  septum, hypothalamus, medial thalamus, mammillary nuclei, ventral tegmental area,  central gray, interpeduncular nuclei, periaqueductal gray, dorsal raphe, and  rostromedial tegmental nucleus, caudal linear raphe, and subiculum transition area.  Furthermore, the lateral septum correlated with metabolic activity in the preoptic  area, medial thalamus, habenula, interpeduncular nuclei, periaqueductal gray, dorsal  raphe, and caudal linear raphe. Together, our data suggest a group of brain regions  involved in sensitivity to uncontrollable stress involving the lateral septum and  habenula.</abstract><research-notes>1st keep&#xD;&#xD;2nd disease PTSD&#xD;&#xD;2nd modality PET FDG&#xD;&#xD;2nd sample rodent&#xD;&#xD;3rd exclude nonhuman&#xD;&#xD;</research-notes><language>eng</language><urls><text-urls><url>http://dx.doi.org/10.3389/fnhum.2014.00029</url></text-urls></urls></record><record><database name="MyLibrary">MyLibrary</database><source-app name="Zotero">Zotero</source-app><ref-type name="Journal Article">17</ref-type><contributors><authors><author>Colton, Gabriel</author><author>Leshikar, Eric D.</author><author>Gutchess, Angela H.</author></authors></contributors><titles><title>Age differences in neural response to stereotype threat and resiliency for self-referenced information.</title><secondary-title>Frontiers in human neuroscience</secondary-title></titles><periodical><full-title>Frontiers in human neuroscience</full-title><abbr-1>Front Hum Neurosci</abbr-1></periodical><pages>537</pages><volume>7</volume><keywords><keyword>Cerebral Cortex</keyword><keyword>fMRI</keyword><keyword>adult</keyword><keyword>human</keyword><keyword>decision making</keyword><keyword>age differences</keyword><keyword>Age Differences</keyword><keyword>aging</keyword><keyword>cognition</keyword><keyword>functional magnetic resonance imaging</keyword><keyword>cortical midline regions</keyword><keyword>self-referencing</keyword><keyword>stereotype threat</keyword><keyword>stereotypes</keyword><keyword>female</keyword><keyword>human experiment</keyword><keyword>male</keyword><keyword>article</keyword><keyword>brain region</keyword><keyword>aged</keyword><keyword>executive function</keyword><keyword>brain function</keyword><keyword>event related potential</keyword><keyword>precuneus</keyword><keyword>threat</keyword><keyword>normal human</keyword><keyword>task performance</keyword><keyword>autobiographical memory</keyword><keyword>coping behavior</keyword><keyword>stimulus response</keyword><keyword>parahippocampal gyrus</keyword><keyword>age distribution</keyword><keyword>self concept</keyword><keyword>self reference</keyword><keyword>stereotypy</keyword><keyword>thinking</keyword><keyword>Threat</keyword><keyword>Biological Neural Networks</keyword><keyword>cortical regions</keyword><keyword>neural networks</keyword><keyword>neural response</keyword><keyword>Stereotyped Attitudes</keyword></keywords><dates><year>2013</year><pub-dates><date>2013</date></pub-dates></dates><isbn>1662-5161</isbn><electronic-resource-num>10.3389/fnhum.2013.00537</electronic-resource-num><abstract>To investigate the contribution of cortical midline regions to stereotype threat and resiliency, we compared age groups in an event-related functional MRI study. During  scanning, 17 younger and 16 older adults judged whether words stereotypical of aging  and control words described them. Judging stereotype words versus control words  revealed higher activations in posterior midline regions associated with  self-referencing, including the precuneus, for older adults compared to younger  adults. While heightening salience of stereotypes can evoke a threat response,  detrimentally affecting performance, invoking stereotypes can also lead to a  phenomenon called resilience, where older adults use those stereotypes to create  downward social-comparisons to "other" older adults and elevate their own  self-perception. In an exploration of brain regions underlying stereotype threat  responses as well as resilience responses, we found significant activation in older  adults for threat over resilient responses in posterior midline regions including  the precuneus, associated with self-reflective thought, and parahippocampal gyrus,  implicated in autobiographical memory. These findings have implications for  understanding how aging stereotypes may affect the engagement of regions associated  with contextual and social processing of self-relevant information, indicating ways  in which stereotype threat can affect the engagement of neural resources with age.</abstract><research-notes>1st exclude def resilience</research-notes><language>eng</language><urls><text-urls><url>http://dx.doi.org/10.3389/fnhum.2013.00537</url></text-urls></urls></record><record><database name="MyLibrary">MyLibrary</database><source-app name="Zotero">Zotero</source-app><ref-type name="Journal Article">17</ref-type><contributors><authors><author>Forlenza, Orestes V.</author><author>Coutinho, Artur Martins Novaes</author><author>Aprahamian, Ivan</author><author>Prando, Silvana</author><author>Mendes, Luciana Lucas</author><author>Diniz, Breno S.</author><author>Gattaz, Wagner F.</author><author>Buchpiguel, Carlos A.</author></authors></contributors><titles><title>Long-term lithium treatment reduces glucose metabolism in the cerebellum and hippocampus of nondemented older adults: an [¹⁸F]FDG-PET study.</title><secondary-title>ACS chemical neuroscience</secondary-title></titles><periodical><full-title>ACS chemical neuroscience</full-title><abbr-1>ACS Chem Neurosci</abbr-1></periodical><pages>484-489</pages><volume>5</volume><number>6</number><issue>6</issue><keywords><keyword>Brain Mapping</keyword><keyword>Female</keyword><keyword>Humans</keyword><keyword>Male</keyword><keyword>Aged</keyword><keyword>neuroimaging</keyword><keyword>review</keyword><keyword>Positron-Emission Tomography</keyword><keyword>bipolar disorder</keyword><keyword>adult</keyword><keyword>human</keyword><keyword>randomized controlled trial</keyword><keyword>hippocampus</keyword><keyword>Psychotropic Drugs/*therapeutic use</keyword><keyword>mild cognitive impairment</keyword><keyword>Radiopharmaceuticals</keyword><keyword>metabolism</keyword><keyword>[18F]FDG-PET</keyword><keyword>brain metabolism</keyword><keyword>Cerebellum/diagnostic imaging/*drug effects/metabolism</keyword><keyword>Cognitive Dysfunction/*drug therapy/metabolism</keyword><keyword>Fluorodeoxyglucose F18</keyword><keyword>Glucose/*metabolism</keyword><keyword>Hippocampus/diagnostic imaging/*drug effects/metabolism</keyword><keyword>Lithium</keyword><keyword>Lithium Carbonate/*therapeutic use</keyword><keyword>clinical article</keyword><keyword>controlled study</keyword><keyword>female</keyword><keyword>male</keyword><keyword>fluorodeoxyglucose f 18</keyword><keyword>positron emission tomography</keyword><keyword>aged</keyword><keyword>brain mapping</keyword><keyword>priority journal</keyword><keyword>neurobiology</keyword><keyword>case control study</keyword><keyword>Mini Mental State Examination</keyword><keyword>cerebellum</keyword><keyword>radiopharmaceutical agent</keyword><keyword>glucose</keyword><keyword>placebo</keyword><keyword>drug effect</keyword><keyword>lithium carbonate</keyword><keyword>psychotropic agent</keyword><keyword>scintiscanning</keyword><keyword>glucose metabolism</keyword><keyword>glucose transport</keyword><keyword>drug dose titration</keyword><keyword>glucose brain level</keyword><keyword>lithium blood level</keyword><keyword>long term care</keyword><keyword>treatment duration</keyword></keywords><dates><year>2014</year><pub-dates><date>2014 Jun 18</date></pub-dates></dates><isbn>1948-7193</isbn><electronic-resource-num>10.1021/cn5000315</electronic-resource-num><abstract>Lithium modulates several intracellular pathways related to neuroplasticity and resilience against neuronal injury. These properties have been consistently reported  in experimental models, and involve the up-regulation of neurotrophic response and  autophagy, and down-regulation of apoptosis, oxidative stress, and inflammation.  Clinical and epidemiological studies in bipolar disorder show that acute treatment  with lithium increases plasma concentrations of brain-derived neurotrophic factor,  and long-term treatment lowers the risk of dementia. Neuroimaging studies indicate  that lithium use is further associated with increased cortical thickness and larger  hippocampal volumes. The objective of the present study was to evaluate whether  these neurobiological properties of lithium reflect in increased regional brain  glucose metabolism, as shown by [(18)F]FDG-PET. Participants (n = 19) were  nondemented older adults recruited at the end point of a controlled trial addressing  clinical and biological effects of lithium in a sample of patients with amnestic  mild cognitive impairment. Twelve patients who had received low-dose lithium  carbonate for 4 years were compared to seven matched controls. Chronic lithium  treatment was not associated with any significant increase in brain glucose  metabolism in the studied areas. Conversely, we found a significant reduction in  glucose uptake in several clusters of the cerebellum and in both hippocampi. These  findings were not associated with any clinical evidence of toxicity. The clinical  implications of the present findings need to be clarified by future controlled  studies, particularly in the light of the potential use of lithium as a  disease-modifying treatment approach for certain neurodegenerative disorders,  namely, Alzheimer's disease and amyotrophic lateral sclerosis.</abstract><research-notes>1st exclude sample</research-notes><language>eng</language><urls><text-urls><url>http://dx.doi.org/10.1021/cn5000315</url></text-urls></urls></record><record><database name="MyLibrary">MyLibrary</database><source-app name="Zotero">Zotero</source-app><ref-type name="Journal Article">17</ref-type><contributors><authors><author>Lotan, A.</author><author>Lifschytz, T.</author><author>Slonimsky, A.</author><author>Broner, E. C.</author><author>Greenbaum, L.</author><author>Abedat, S.</author><author>Fellig, Y.</author><author>Cohen, H.</author><author>Lory, O.</author><author>Goelman, G.</author><author>Lerer, B.</author></authors></contributors><titles><title>Neural mechanisms underlying stress resilience in Ahi1 knockout mice: relevance to neuropsychiatric disorders.</title><secondary-title>Molecular psychiatry</secondary-title></titles><periodical><full-title>Molecular psychiatry</full-title><abbr-1>Mol Psychiatry</abbr-1></periodical><pages>243-252</pages><volume>19</volume><number>2</number><issue>2</issue><keywords><keyword>Brain</keyword><keyword>Rest</keyword><keyword>Neural Pathways</keyword><keyword>Social Behavior</keyword><keyword>Amygdala</keyword><keyword>depression</keyword><keyword>Anxiety</keyword><keyword>Stress, Psychological</keyword><keyword>Motor Activity</keyword><keyword>Stress</keyword><keyword>Animals</keyword><keyword>Neurons</keyword><keyword>Hypothalamo-Hypophyseal System</keyword><keyword>Pituitary-Adrenal System</keyword><keyword>adult</keyword><keyword>Mice</keyword><keyword>Mice, Inbred C57BL</keyword><keyword>schizophrenia</keyword><keyword>anxiety</keyword><keyword>Schizophrenia</keyword><keyword>amygdala</keyword><keyword>functional magnetic resonance imaging</keyword><keyword>hippocampus</keyword><keyword>Rest/physiology</keyword><keyword>Schizophrenia/physiopathology</keyword><keyword>Adaptor Proteins, Vesicular Transport</keyword><keyword>Mice, Knockout</keyword><keyword>endophenotype</keyword><keyword>Environment</keyword><keyword>Anxiety/chemically induced/etiology/*physiopathology</keyword><keyword>Body Temperature</keyword><keyword>Brain/growth &amp; development/pathology/physiopathology</keyword><keyword>Corticosterone/metabolism</keyword><keyword>Hypothalamo-Hypophyseal System/physiopathology</keyword><keyword>Motor Activity/physiology</keyword><keyword>Neurons/*physiology</keyword><keyword>Pituitary-Adrenal System/physiopathology</keyword><keyword>Proto-Oncogene Proteins/genetics/*metabolism</keyword><keyword>Sensory Gating/physiology</keyword><keyword>Stress, Psychological/complications/*physiopathology</keyword><keyword>connectome</keyword><keyword>controlled study</keyword><keyword>male</keyword><keyword>article</keyword><keyword>mental disease</keyword><keyword>animal experiment</keyword><keyword>animal model</keyword><keyword>entorhinal cortex</keyword><keyword>nonhuman</keyword><keyword>physiological stress</keyword><keyword>unclassified drug</keyword><keyword>brain development</keyword><keyword>priority journal</keyword><keyword>functional neuroimaging</keyword><keyword>task performance</keyword><keyword>mouse</keyword><keyword>gene expression</keyword><keyword>hypothalamus hypophysis adrenal system</keyword><keyword>gene</keyword><keyword>neuropathology</keyword><keyword>animal tissue</keyword><keyword>corticosterone</keyword><keyword>animal behavior</keyword><keyword>elevated plus maze test</keyword><keyword>open field test</keyword><keyword>ventral tegmentum</keyword><keyword>coping behavior</keyword><keyword>autonomic nervous system</keyword><keyword>wild type</keyword><keyword>avoidance behavior</keyword><keyword>Abelson helper integration site 1 protein</keyword><keyword>core temperature</keyword><keyword>corticosterone release</keyword><keyword>environmental stress</keyword><keyword>newborn</keyword><keyword>pathogenesis</keyword><keyword>protein</keyword><keyword>social interaction</keyword><keyword>social stress</keyword><keyword>visceral stress</keyword><keyword>Abelson helper integration site 1 gene</keyword><keyword>caffeine</keyword><keyword>heterozygote</keyword><keyword>light dark cycle</keyword><keyword>pentetrazole</keyword><keyword>reduction (chemistry)</keyword><keyword>startle reflex</keyword><keyword>stress resilience</keyword><keyword>Resilience (Psychological)</keyword><keyword>Functional Magnetic Resonance Imaging</keyword><keyword>Brain Development</keyword><keyword>functional MRI</keyword><keyword>Proto-Oncogene Proteins</keyword><keyword>Ahi1 knockout mice</keyword><keyword>Corticosterone</keyword><keyword>neural mechanisms</keyword><keyword>Neurodevelopmental Disorders</keyword><keyword>neuropsychiatric disorders</keyword><keyword>Sensory Gating</keyword></keywords><dates><year>2014</year><pub-dates><date>2014 Feb</date></pub-dates></dates><isbn>1476-5578 1359-4184</isbn><electronic-resource-num>10.1038/mp.2013.123</electronic-resource-num><abstract>The Abelson helper integration site 1 (AHI1) gene has a pivotal role in brain development. Studies by our group and others have demonstrated association of AHI1  with schizophrenia and autism. To elucidate the mechanism whereby alteration in AHI1  expression may be implicated in the pathogenesis of neuropsychiatric disorders, we  studied Ahi1 heterozygous knockout (Ahi1(+/-)) mice. Although their performance was  not different from wild-type mice on tests that model classical  schizophrenia-related endophenotypes, Ahi1(+/-) mice displayed an anxiolytic-like  phenotype across different converging modalities. Using behavioral paradigms that  involve exposure to environmental and social stress, significantly decreased anxiety  was evident in the open field, elevated plus maze and dark-light box, as well as  during social interaction in pairs. Assessment of core temperature and  corticosterone secretion revealed a significantly blunted response of the autonomic  nervous system and the hypothalamic-pituitary-adrenal axis in Ahi1(+/-) mice exposed  to environmental and visceral stress. However, response to centrally acting  anxiogenic compounds was intact. On resting-state functional MRI, connectivity of  the amygdala with other brain regions involved in processing of anxiogenic stimuli  and inhibitory avoidance learning, such as the lateral entorhinal cortex, ventral  hippocampus and ventral tegmental area, was significantly reduced in the mutant  mice. Taken together, our data link Ahi1 under-expression with a defect in the  process of threat detection. Alternatively, the results could be interpreted as  representing an anxiety-related endophenotype, possibly granting the Ahi1(+/-) mouse  relative resilience to various types of stress. The current knockout model  highlights the contribution of translational approaches to understanding the genetic  basis of emotional regulation and its associated neurocircuitry, with possible  relevance to neuropsychiatric disorders.</abstract><research-notes>1st exclude redundant</research-notes><language>eng</language><urls><text-urls><url>http://dx.doi.org/10.1038/mp.2013.123</url></text-urls></urls></record><record><database name="MyLibrary">MyLibrary</database><source-app name="Zotero">Zotero</source-app><ref-type name="Journal Article">17</ref-type><contributors><authors><author>Vythilingam, Meena</author><author>Nelson, Eric E.</author><author>Scaramozza, Matthew</author><author>Waldeck, Tracy</author><author>Hazlett, Gary</author><author>Southwick, Steven M.</author><author>Pine, Daniel S.</author><author>Drevets, Wayne</author><author>Charney, Dennis S.</author><author>Ernst, Monique</author></authors></contributors><titles><title>Reward circuitry in resilience to severe trauma: an fMRI investigation of resilient special forces soldiers.</title><secondary-title>Psychiatry research</secondary-title></titles><periodical><full-title>Psychiatry research</full-title><abbr-1>Psychiatry Res</abbr-1></periodical><pages>75-77</pages><volume>172</volume><number>1</number><issue>1</issue><keywords><keyword>Brain</keyword><keyword>Brain Mapping</keyword><keyword>Humans</keyword><keyword>Magnetic Resonance Imaging</keyword><keyword>Male</keyword><keyword>Adult</keyword><keyword>Prefrontal Cortex</keyword><keyword>Biomarkers</keyword><keyword>Reward</keyword><keyword>posttraumatic stress disorder</keyword><keyword>Motivation</keyword><keyword>neuroimaging</keyword><keyword>Stress Disorders, Post-Traumatic</keyword><keyword>Oxygen</keyword><keyword>Nucleus Accumbens</keyword><keyword>adult</keyword><keyword>human</keyword><keyword>functional magnetic resonance imaging</keyword><keyword>prefrontal cortex</keyword><keyword>resilience</keyword><keyword>*Resilience, Psychological</keyword><keyword>Oxygen/blood</keyword><keyword>Resilience, Psychological</keyword><keyword>Prefrontal Cortex/physiology</keyword><keyword>*Reward</keyword><keyword>personality</keyword><keyword>*Magnetic Resonance Imaging/statistics &amp; numerical data</keyword><keyword>Basal Ganglia/physiology/physiopathology</keyword><keyword>Brain/*physiology/physiopathology</keyword><keyword>Military Personnel/psychology/*statistics &amp; numerical data</keyword><keyword>Nucleus Accumbens/physiology</keyword><keyword>Stress Disorders, Post-Traumatic/diagnosis/*physiopathology/psychology</keyword><keyword>clinical article</keyword><keyword>controlled study</keyword><keyword>male</keyword><keyword>article</keyword><keyword>brain region</keyword><keyword>priority journal</keyword><keyword>reward</keyword><keyword>nucleus accumbens</keyword><keyword>military personnel</keyword><keyword>psychotrauma</keyword><keyword>Resilience (Psychological)</keyword><keyword>Severity (Disorders)</keyword><keyword>Basal Ganglia</keyword><keyword>Rewards</keyword><keyword>Trauma</keyword><keyword>Military Personnel</keyword><keyword>reward circuitry</keyword><keyword>severe trauma</keyword><keyword>special forces soldiers</keyword></keywords><dates><year>2009</year><pub-dates><date>2009 Apr 30</date></pub-dates></dates><isbn>0165-1781 1872-7123</isbn><electronic-resource-num>10.1016/j.pscychresns.2008.06.008</electronic-resource-num><abstract>Enhanced brain reward function could contribute to resilience to trauma. Reward circuitry in active duty, resilient special forces (SF) soldiers was evaluated using  functional magnetic resonance imaging during a monetary incentive delay task.  Findings in this group of resilient individuals revealed unique patterns of  activation during expectation of reward in the subgenual prefrontal cortex and  nucleus accumbens area, regions pivotal to reward processes.</abstract><research-notes>1st exclude sample</research-notes><language>eng</language><urls><text-urls><url>http://dx.doi.org/10.1016/j.pscychresns.2008.06.008</url></text-urls></urls></record><record><database name="MyLibrary">MyLibrary</database><source-app name="Zotero">Zotero</source-app><ref-type name="Journal Article">17</ref-type><contributors><authors><author>De Vico Fallani, F.</author><author>Aparecido, Rodrigues F.</author><author>Da Fontoura, Costa L.</author><author>Mattia, D.</author><author>Cincotti, F.</author><author>Astolfi, L.</author><author>Vecchiato, G.</author><author>Tabarrini, A.</author><author>Salinari, S.</author><author>Babiloni, F.</author></authors></contributors><titles><title>Analysis of the connection redundancy in functional networks from high-resolution EEG: a preliminary study.</title><secondary-title>Annual International Conference of the IEEE Engineering in Medicine and Biology Society. IEEE Engineering in Medicine and Biology Society. Annual International  Conference</secondary-title></titles><periodical><full-title>Annual International Conference of the IEEE Engineering in Medicine and Biology Society. IEEE Engineering in Medicine and Biology Society. Annual International  Conference</full-title><abbr-1>Annu Int Conf IEEE Eng Med Biol Soc</abbr-1></periodical><pages>2204-2207</pages><volume>2009</volume><keywords><keyword>Female</keyword><keyword>Humans</keyword><keyword>Male</keyword><keyword>Adult</keyword><keyword>Principal Component Analysis</keyword><keyword>Models, Statistical</keyword><keyword>Models, Neurological</keyword><keyword>adult</keyword><keyword>human</keyword><keyword>methodology</keyword><keyword>Neural Pathways/physiology</keyword><keyword>Brain Mapping/*methods</keyword><keyword>Cerebral Cortex/*physiology</keyword><keyword>Electroencephalography/*methods</keyword><keyword>*Signal Processing, Computer-Assisted</keyword><keyword>Biomedical Engineering/methods</keyword><keyword>Spinal Cord Injuries/pathology</keyword><keyword>Spinal Cord/pathology</keyword><keyword>female</keyword><keyword>male</keyword><keyword>article</keyword><keyword>brain cortex</keyword><keyword>brain mapping</keyword><keyword>electroencephalography</keyword><keyword>signal processing</keyword><keyword>principal component analysis</keyword><keyword>physiology</keyword><keyword>nerve tract</keyword><keyword>pathology</keyword><keyword>biological model</keyword><keyword>biomedical engineering</keyword><keyword>spinal cord</keyword><keyword>spinal cord injury</keyword><keyword>statistical model</keyword></keywords><dates><year>2009</year><pub-dates><date>2009</date></pub-dates></dates><isbn>2375-7477</isbn><electronic-resource-num>10.1109/IEMBS.2009.5334882</electronic-resource-num><abstract>In the present study, we propose a theoretical graph procedure to investigate the communication redundancy in brain networks. By taking into account all the possible  paths between pairs of cortical regions, this method captures the network redundancy  i.e. a critical resource of the brain enhancing the resilience to neural damages and  dysfunctions. As an example for its potential, we apply this procedure to the  cortical networks estimated from high-resolution EEG signals in a group of spinal  cord injured patients during the attempt of the foot movement. Preliminary results  suggest that in the high spectral contents the effects due to the spinal trauma  affect the expected redundancy attitude by suppressing mainly the longer alternative  pathways between the cortical regions.</abstract><research-notes>1st exclude def resilience</research-notes><language>eng</language></record><record><database name="MyLibrary">MyLibrary</database><source-app name="Zotero">Zotero</source-app><ref-type name="Journal Article">17</ref-type><contributors><authors><author>Maddaluno, O.</author><author>Penna, S.D.</author><author>Pizzuti, A.</author><author>Spezialetti, M.</author><author>Corbetta, M.</author><author>Betti, V.</author></authors></contributors><titles><title>Stability and Flexibility of the Intrinsic Network Connectivity Associated With Manual Dexterity</title><secondary-title>International Journal of Psychophysiology</secondary-title></titles><periodical><full-title>International Journal of Psychophysiology</full-title><abbr-1>Int. J. Psychophysiol.</abbr-1></periodical><pages>S121-S122</pages><volume>168</volume><number>(Maddaluno O.; Pizzuti A.; Spezialetti M.; Betti V.) Sapienza University of Roma,</number><issue>(Maddaluno O.; Pizzuti A.; Spezialetti M.; Betti V.) Sapienza University of Roma,</issue><keywords><keyword>adult</keyword><keyword>human</keyword><keyword>functional connectivity</keyword><keyword>clinical article</keyword><keyword>conference abstract</keyword><keyword>connectome</keyword><keyword>controlled study</keyword><keyword>dorsal attention network</keyword><keyword>female</keyword><keyword>finger</keyword><keyword>foot</keyword><keyword>hand movement</keyword><keyword>human experiment</keyword><keyword>magnetoencephalography</keyword><keyword>male</keyword><keyword>sensorimotor network</keyword><keyword>task positive network</keyword><keyword>topography</keyword></keywords><dates><year>2021</year><pub-dates><date>2021</date></pub-dates></dates><isbn>1872-7697</isbn><electronic-resource-num>10.1016/j.ijpsycho.2021.07.355</electronic-resource-num><abstract>Background: Electrophysiological studies show that moving hands and feet produces modulation of the neuronal oscillations in the alpha and beta frequency bands. Neuroimaging studies demonstrate that the sensorimotor brain regions are functionally coupled even during spontaneous activity. However, it is still unknown how limb movements modulate the resting brain's large-scale organization to ensure the flexibility of the motor behavior and how functional connectivity is modulated by individual characteristics such as manual dexterity. Methods: We analyzed Magnetoencephalography data from the Human Connectome Project collected from 26 subjects during visual fixation or during a motor task performed with the hands or the feet. Leakage-corrected band-limited power (BLP) correlation was reconstructed at source level across 164 node regions, parceled into ten networks in α (6.3-16.5 Hz), low β (12.5-29 Hz), and high β (22.5-39 Hz) bands. Nine-hole peg test scores were also analyzed as a measure of finger dexterity of the right hand. Results: Limbs movements produce a decrease in functional connectivity (FC), despite the resilience of the topography. However, at the topological level, foot movements reorganize the overall intrinsic connectivity. By contrast, moving hands changes only a few numbers of connections, especially between networks. These effects are found in all the frequency bands. By dividing participants into two groups according to their dexterity scores (‘high performers’ and ‘low performers’) we found that in individuals with high manual dexterity, the alpha-BLP connectivity is remarkably similar between rest and motor tasks. In parallel, we observe a task-dependent reorganization of the sensorimotor network (SMN) and dorsal attention network (DAN). While this stability is also observed when the participants use their left hand, the SMN/DAN are only weakly changed. This stability/flexibility of the intrinsic connectivity does not characterize low performers, which show an overall reorganization. In both groups, moving limbs causes reorganization of connections in the beta band. Conclusions: The stability of the topology of FC observed during hand movements may reflect the adaptation of the brain to common actions (i.e., daily routine interactions with the external environment performed with the hands instead of the feet). In high performers, this stability is parallel to a reorganization of the task-dependent networks (i.e., SMN/DAN), especially in the alpha-band. By contrast, individuals with lower manual dexterity show a whole-brain reorganization in all bands. This balance between the task-dependent reorganization of the SMN/DAN and the stability of the other RSN may be considered as a neurophysiological marker of manual dexterity in the alpha band.</abstract><research-notes>1st exclude def resilience</research-notes><language>English</language><urls><web-urls><url>https://www.embase.com/search/results?subaction=viewrecord&amp;id=L2014457118&amp;from=export</url></web-urls><text-urls><url>http://dx.doi.org/10.1016/j.ijpsycho.2021.07.355</url><url>http://dx.doi.org/10.1016/j.ijpsycho.2021.07.355</url><url>http://dx.doi.org/10.1016/j.ijpsycho.2021.07.355</url><url>http://dx.doi.org/10.1016/j.ijpsycho.2021.07.355</url></text-urls></urls></record><record><database name="MyLibrary">MyLibrary</database><source-app name="Zotero">Zotero</source-app><ref-type name="Journal Article">17</ref-type><contributors><authors><author>Bartlett, E.</author><author>Zanderigo, F.</author><author>Stanley, B.</author><author>Choo, T.-H.</author><author>Galfalvy, H.</author><author>Sublette, M.E.</author><author>Miller, J.M.</author><author>Oquendo, M.A.</author><author>Mann, J.J.</author></authors></contributors><titles><title>In Vivo Serotonin Transporter Binding Correlates With Ecological Momentary Assessment of Daily Stressors in Suicide Attempters in Serotonin-Specific Atlas-Defined Brain Regions</title><secondary-title>Biological Psychiatry</secondary-title></titles><periodical><full-title>Biological Psychiatry</full-title><abbr-1>Biol. Psychiatry</abbr-1></periodical><pages>S87</pages><volume>89</volume><number>9</number><issue>9</issue><keywords><keyword>ecological momentary assessment</keyword><keyword>funding</keyword><keyword>adult</keyword><keyword>human</keyword><keyword>clinical article</keyword><keyword>conference abstract</keyword><keyword>controlled study</keyword><keyword>female</keyword><keyword>male</keyword><keyword>brain region</keyword><keyword>awards and prizes</keyword><keyword>endogenous compound</keyword><keyword>follow up</keyword><keyword>in vivo study</keyword><keyword>major depression</keyword><keyword>national health organization</keyword><keyword>physiological stress</keyword><keyword>positron emission tomography</keyword><keyword>serotonin</keyword><keyword>serotonin transporter</keyword><keyword>striate cortex</keyword><keyword>suicide</keyword><keyword>unclassified drug</keyword></keywords><dates><year>2021</year><pub-dates><date>2021</date></pub-dates></dates><isbn>1873-2402</isbn><electronic-resource-num>10.1016/j.biopsych.2021.02.230</electronic-resource-num><abstract>Background: Stressors, particularly if early in life or severe, may interact with the serotonergic system to induce suicidal behavior; however, the role of daily stress is unclear. We explored the relationship between PET-derived serotonin transporter (5-HTT) binding in serotonin-specific atlas-defined brain regions and daily stress load, reported via ecological momentary assessment (EMA) obtained proximal to imaging. Methods: Twenty-five medication-free patients with major depression (12 suicide attempters) underwent [11C]DASB imaging (targets 5-HTT) to estimate the binding potential BPND within the Copenhagen NRU Serotonin Atlas (https://xtra.nru.dk/FS5ht-atlas/). Daily stressor load was defined using EMA as the percentage of prompts with a reported stressful event (up to 6x/day for one week). Results: Daily stressor load did not differ by attempter status (attempters: 52.5, 22.3%, non-attempters: 59.0, 33.9% of prompts with event; p=0.70). A significant interaction between daily stressor load, attempter status, and brain region was found (p&lt;0.001). In post-hoc follow-up, the relationship between 5-HTT binding and daily stressor load was significantly different between attempters and non-attempters in NRU Serotonin Atlas Cluster5 (p=0.03), such that 5-HTT binding in Cluster5 was significantly inversely correlated with daily stressor load in attempters (p=0.01), but not in non-attempters (p=0.8). Cluster5 largely encompasses the primary visual cortex. Conclusions: A high daily stressor load over one week correlated with low 5-HTT binding in suicide attempters, but not in non-attempters. Future work is needed to determine if the binding is a consequence of the stressor load and if the relationship between 5-HTT and daily stressor load plays a role in suicide risk and resilience. Funding Source: National Institute of Mental Health awards: Conte Center P50MH090964; PI: J John Mann, MD and R01MH109326; PI: Barbara Stanley, PhD Keywords: Ecological Momentary Assessment, PET Imaging, Serotonin Transporter, Daily Stress, Depression and Suicide</abstract><research-notes>1st keep (but maybe exclude sample?)&#xD;&#xD;2nd disease MDD&#xD;&#xD;2nd exclude sample all MDD&#xD;&#xD;2nd modality PET&#xD;&#xD;2nd sample MDD</research-notes><language>English</language><urls><web-urls><url>https://www.embase.com/search/results?subaction=viewrecord&amp;id=L2011565410&amp;from=export</url></web-urls><text-urls><url>http://dx.doi.org/10.1016/j.biopsych.2021.02.230</url></text-urls></urls></record><record><database name="MyLibrary">MyLibrary</database><source-app name="Zotero">Zotero</source-app><ref-type name="Journal Article">17</ref-type><contributors><authors><author>Au, S.</author><author>Roberts, K.</author><author>Cooter, M.</author><author>Acker, L.</author><author>Ha, C.</author><author>Woldorff, M.</author><author>Colón-Emeric, C.</author><author>Whitson, H.</author><author>Berger, M.</author></authors></contributors><titles><title>Preoperative EEG: A potential predictor of postoperative delirium in older adults</title><secondary-title>Journal of the American Geriatrics Society</secondary-title></titles><periodical><full-title>Journal of the American Geriatrics Society</full-title><abbr-1>J. Am. Geriatr. Soc.</abbr-1></periodical><pages>S222</pages><volume>69</volume><number>SUPPL 1</number><issue>SUPPL 1</issue><keywords><keyword>human</keyword><keyword>clinical article</keyword><keyword>conference abstract</keyword><keyword>controlled study</keyword><keyword>female</keyword><keyword>male</keyword><keyword>brain region</keyword><keyword>aged</keyword><keyword>anesthesia</keyword><keyword>cohort analysis</keyword><keyword>demography</keyword><keyword>elective surgery</keyword><keyword>electroencephalogram</keyword><keyword>hospitalization</keyword><keyword>incidence</keyword><keyword>outcome assessment</keyword><keyword>postoperative delirium</keyword><keyword>preoperative evaluation</keyword></keywords><dates><year>2021</year><pub-dates><date>2021</date></pub-dates></dates><isbn>1532-5415</isbn><electronic-resource-num>10.1111/jgs.17115</electronic-resource-num><abstract>Background: Electroencephalogram (EEG) alpha-band activity (8-12 Hz) has known sensitivity to aging, anesthesia, and cognitive decline. Specific differences in intraoperative EEG have previously correlated with preoperative neurocognitive status in older adults. We hypothesize that resting-state EEG activity might also serve as a marker of neurophysiologic resilience after surgical anesthesia. We focused on the alpha-power attenuation in eyes-open (EO) relative to eyes-closed (EC) states, predominantly observed over posterior brain regions. Our objective is to examine whether preoperative EEG differences in EC/EO conditions predict cognitive outcomes in older adults. Methods: Patients ≥ 60 years old underwent 32-channel EEG collection for 3 minutes each EC and EO before elective surgery. We measured delirium incidence and symptom severity using the 3D-CAM cognitive battery twice daily during hospitalization and at 6-weeks after surgery. EEG processing was performed by investigators blinded to 3D-CAM measures and patient demographics. We extracted EEG measures for ongoing regression analyses to assess the relationship between preoperative EEG and cognitive outcomes. Results: Preliminary analyses showed a median (IQR) midline posterior alpha-power difference (EC/EO) of 4.76 (1.97 -7.21) dB in a group of 101 older adults. Fifteen patients showed minimal posterior alpha-power difference (&lt;1 dB) between EC and EO conditions. Figure 1 illustrates two examples of the power-attenuation variation seen in our sample. Conclusion: We observed variability in the eyes-closed effect on EEG alpha power among a cohort of older patients facing elective surgery. Our next steps will determine whether these differences are associated with postoperative delirium incidence and symptom severity.</abstract><research-notes>1st exclude def resilience</research-notes><language>English</language><urls><web-urls><url>https://www.embase.com/search/results?subaction=viewrecord&amp;id=L634826885&amp;from=export</url></web-urls><text-urls><url>http://dx.doi.org/10.1111/jgs.17115</url></text-urls></urls></record><record><database name="MyLibrary">MyLibrary</database><source-app name="Zotero">Zotero</source-app><ref-type name="Journal Article">17</ref-type><contributors><authors><author>Aron, O.</author><author>Jonas, J.</author><author>Colnat-Coulbois, S.</author><author>Maillard, L.</author></authors></contributors><titles><title>Language Mapping Using Stereo Electroencephalography: A Review and Expert Opinion</title><secondary-title>Frontiers in Human Neuroscience</secondary-title></titles><periodical><full-title>Frontiers in Human Neuroscience</full-title><abbr-1>Front. Human Neurosci.</abbr-1></periodical><volume>15</volume><number>(Aron O.; Jonas J.; Maillard L., l.maillard@chru-nancy.fr) Department of Neurology, Nancy University Hospital Center, Nancy, France</number><issue>(Aron O.; Jonas J.; Maillard L., l.maillard@chru-nancy.fr) Department of Neurology, Nancy University Hospital Center, Nancy, France</issue><keywords><keyword>prediction</keyword><keyword>review</keyword><keyword>Electroencephalography</keyword><keyword>human</keyword><keyword>visual cortex</keyword><keyword>language</keyword><keyword>brain region</keyword><keyword>nonhuman</keyword><keyword>auditory network</keyword><keyword>basal temporal language area</keyword><keyword>brain cortex</keyword><keyword>brain depth stimulation</keyword><keyword>brain mapping</keyword><keyword>electrical cortical stimulation</keyword><keyword>electrical stimulation mapping</keyword><keyword>epilepsy</keyword><keyword>individuality</keyword><keyword>language disability</keyword><keyword>language mapping</keyword><keyword>language network</keyword><keyword>motor cortex</keyword><keyword>postoperative period</keyword><keyword>stereoelectroencephalography</keyword><keyword>validity</keyword><keyword>ventral temporal cortex</keyword><keyword>visual network</keyword><keyword>cortical electrical stimulation</keyword><keyword>Electrical Stimulation</keyword><keyword>Epilepsy</keyword><keyword>functional mapping</keyword><keyword>naming</keyword><keyword>Naming</keyword><keyword>Native Language</keyword><keyword>Neurosurgery</keyword><keyword>Responses</keyword><keyword>stereo-electroencephalography</keyword><keyword>Stereotaxic Atlas</keyword></keywords><dates><year>2021</year><pub-dates><date>2021</date></pub-dates></dates><isbn>1662-5161</isbn><electronic-resource-num>10.3389/fnhum.2021.619521</electronic-resource-num><abstract>Stereo-electroencephalography (sEEG) is a method that uses stereotactically implanted depth electrodes for extra-operative mapping of epileptogenic and functional networks. sEEG derived functional mapping is achieved using electrical cortical stimulations (ECS) that are currently the gold standard for delineating eloquent cortex. As this stands true especially for primary cortices (e.g., visual, sensitive, motor, etc.), ECS applied to higher order brain areas determine more subtle behavioral responses. While anterior and posterior language areas in the dorsal language stream seem to share characteristics with primary cortices, basal temporal language area (BTLA) in the ventral temporal cortex (VTC) behaves as a highly associative cortex. After a short introduction and considerations about methodological aspects of ECS using sEEG, we review the sEEG language mapping literature in this perspective. We first establish the validity of this technique to map indispensable language cortices in the dorsal language stream. Second, we highlight the contrast between the growing empirical ECS experience and the lack of understanding regarding the fundamental mechanisms underlying ECS behavioral effects, especially concerning the dispensable language cortex in the VTC. Evidences for considering network architecture as determinant for ECS behavioral response complexities are discussed. Further, we address the importance of designing new research in network organization of language as this could enhance ECS ability to map interindividual variability, pathology driven reorganization, and ultimately identify network resilience markers in order to better predict post-operative language deficit. Finally, based on a whole body of available studies, we believe there is strong evidence to consider sEEG as a valid, safe and reliable method for defining eloquent language cortices although there have been no proper comparisons between surgical resections with or without extra-operative or intra-operative language mapping.</abstract><research-notes>1st exclude review</research-notes><language>English</language><urls><web-urls><url>https://www.embase.com/search/results?subaction=viewrecord&amp;id=L634567259&amp;from=export</url></web-urls><text-urls><url>http://dx.doi.org/10.3389/fnhum.2021.619521</url></text-urls></urls></record><record><database name="MyLibrary">MyLibrary</database><source-app name="Zotero">Zotero</source-app><ref-type name="Journal Article">17</ref-type><contributors><authors><author>Fitzsimmons, S.M.D.D.</author><author>Douw, L.</author><author>van den Heuvel, O.A.</author><author>van der Werf, Y.D.</author><author>Vriend, C.</author></authors></contributors><titles><title>Resting-state and task-based centrality of dorsolateral prefrontal cortex predict resilience to 1 Hz repetitive transcranial magnetic stimulation</title><secondary-title>Human Brain Mapping</secondary-title></titles><periodical><full-title>Human Brain Mapping</full-title><abbr-1>Hum. Brain Mapp.</abbr-1></periodical><pages>3161-3171</pages><volume>41</volume><number>11</number><issue>11</issue><keywords><keyword>fMRI</keyword><keyword>dorsolateral prefrontal cortex</keyword><keyword>transcranial magnetic stimulation</keyword><keyword>Transcranial Magnetic Stimulation</keyword><keyword>adult</keyword><keyword>human</keyword><keyword>cognition</keyword><keyword>Treatment</keyword><keyword>functional magnetic resonance imaging</keyword><keyword>clinical article</keyword><keyword>controlled study</keyword><keyword>female</keyword><keyword>human experiment</keyword><keyword>male</keyword><keyword>article</keyword><keyword>repetitive transcranial magnetic stimulation</keyword><keyword>Resilience (Psychological)</keyword><keyword>Dorsolateral Prefrontal Cortex</keyword><keyword>Functional Magnetic Resonance Imaging</keyword><keyword>graph analysis</keyword><keyword>Lesions</keyword><keyword>network</keyword><keyword>Neural Networks</keyword><keyword>set‐ shifting</keyword><keyword>Values</keyword></keywords><dates><year>2020</year><pub-dates><date>2020</date></pub-dates></dates><isbn>1097-0193</isbn><electronic-resource-num>10.1002/hbm.25005</electronic-resource-num><abstract>Repetitive transcranial magnetic stimulation (rTMS) is used to investigate normal brain function in healthy participants and as a treatment for brain disorders. Various subject factors can influence individual response to rTMS, including brain network properties. A previous study by our group showed that “virtually lesioning” the left dorsolateral prefrontal cortex (dlPFC; important for cognitive flexibility) using 1 Hz rTMS reduced performance on a set-shifting task. We aimed to determine whether this behavioural response was related to topological features of pre-TMS resting-state and task-based functional networks. 1 Hz (inhibitory) rTMS was applied to the left dlPFC in 16 healthy participants, and to the vertex in 17 participants as a control condition. Participants performed a set-shifting task during fMRI at baseline and directly after a single rTMS session 1–2 weeks later. Functional network topology measures were calculated from resting-state and task-based fMRI scans using graph theoretical analysis. The dlPFC-stimulated group, but not the vertex group, showed reduced setshifting performance after rTMS, associated with lower task-based betweenness centrality (BC) of the dlPFC at baseline (p =.030) and a smaller reduction in task-based BC after rTMS (p =.024). Reduced repeat trial accuracy after rTMS was associated with higher baseline resting state node strength of the dlPFC (p =.017). Our results suggest that behavioural response to 1 Hz rTMS to the dlPFC is dependent on baseline functional network features. Individuals with more globally integrated stimulated regions show greater resilience to rTMS effects, while individuals with more locally well-connected regions show greater vulnerability.</abstract><research-notes>1st exclude def resilience</research-notes><language>English</language><urls><web-urls><url>https://www.embase.com/search/results?subaction=viewrecord&amp;id=L2004893643&amp;from=export</url></web-urls><text-urls><url>http://dx.doi.org/10.1002/hbm.25005</url></text-urls></urls></record><record><database name="MyLibrary">MyLibrary</database><source-app name="Zotero">Zotero</source-app><ref-type name="Journal Article">17</ref-type><contributors><authors><author>Kayser, J.</author><author>Tenke, C.E.</author><author>Svob, C.</author><author>Gameroff, M.J.</author><author>Miller, L.</author><author>Skipper, J.</author><author>Warner, V.</author><author>Wickramaratne, P.</author><author>Weissman, M.M.</author></authors></contributors><titles><title>Family Risk for Depression and Prioritization of Religion or Spirituality: Early Modulations of Event-Related Potentials to Unpleasant Pictures</title><secondary-title>Biological Psychiatry</secondary-title></titles><periodical><full-title>Biological Psychiatry</full-title><abbr-1>Biol. Psychiatry</abbr-1></periodical><pages>S173</pages><volume>87</volume><number>9</number><issue>9</issue><keywords><keyword>depression</keyword><keyword>adult</keyword><keyword>human</keyword><keyword>conference abstract</keyword><keyword>female</keyword><keyword>male</keyword><keyword>brain region</keyword><keyword>national health organization</keyword><keyword>major clinical study</keyword><keyword>down regulation</keyword><keyword>event related potential</keyword><keyword>principal component analysis</keyword><keyword>quantitative analysis</keyword><keyword>religion</keyword><keyword>right hemisphere</keyword></keywords><dates><year>2020</year><pub-dates><date>2020</date></pub-dates></dates><isbn>1873-2402</isbn><electronic-resource-num>10.1016/j.biopsych.2020.02.457</electronic-resource-num><abstract>Background: The personal importance of religion or spirituality (R/S) has been associated with a lower risk for major depression (MDD), suicidal behavior, reduced cortical thinning and increased posterior EEG alpha. Building on prior event-related potential (ERP) findings, this study examined whether abnormal early (preconscious) responsivity to negative arousing stimuli, which is indicative of right parietotemporal dysfunction in both MDD patients and individuals at high risk for depression, is likewise moderated by R/S. Methods: We reanalyzed 72-channel ERPs from 127 individuals at high or low family risk for MDD after R/S stratification (low R/S, low/high risk, n=38/61; high R/S, n=15/13). ERPs were transformed to reference-free current source density (CSD) and quantified by temporal principal components analysis (tPCA). We focused on N2 sink (212 ms) reflecting activation of occipitotemporal cortex, the earliest component found to be sensitive to emotional content by marking affective significance as a relative (superimposed) positivity. Results: Participants with low R/S, independent of risk status, showed greater ERP responsivity to negative than neutral stimuli, particularly over the right hemisphere. In contrast, early emotional ERP responsivity and asymmetry was substantially reduced for high risk individuals with high R/S, however, enhanced for low risk individuals with high R/S (p =.01). Conclusions: Results suggest down-regulation of a right-lateralized network for salience detection at an early processing stage in high risk and high R/S importance individuals, presumably to prevent overactivation of ventral brain regions further downstream. These findings may point to a neurophysiological mechanism underlying resilience of families at risk for depression with high R/S prioritization. Supported By: National Institute of Mental Health (MH36197); John Templeton Foundation (#54679) Keywords: Familial Risk for Depression, Emotional Lateralization, Event-Related Potential (ERP), Religion/Spirituality, Source Localization</abstract><research-notes>1st keep (but maybe exclude coords)&#xD;&#xD;2nd exclude no data</research-notes><language>English</language><urls><web-urls><url>https://www.embase.com/search/results?subaction=viewrecord&amp;id=L2005756665&amp;from=export</url></web-urls><text-urls><url>http://dx.doi.org/10.1016/j.biopsych.2020.02.457</url></text-urls></urls></record><record><database name="MyLibrary">MyLibrary</database><source-app name="Zotero">Zotero</source-app><ref-type name="Journal Article">17</ref-type><contributors><authors><author>Silveri, M.</author><author>Cohen-Gilbert, J.</author><author>Oot, E.</author><author>Seraikas, A.</author><author>Caine, C.</author><author>Schuttenberg, E.</author><author>Hamilton, D.</author><author>Harris, S.</author><author>Nickerson, L.</author><author>Sneider, J.</author></authors></contributors><titles><title>Hippocampal brain activation during a spatial memory task in healthy adolescents: Moderating effects of vulnerability and resilience factors</title><secondary-title>Neuropsychopharmacology</secondary-title></titles><periodical><full-title>Neuropsychopharmacology</full-title><abbr-1>Neuropsychopharmacology</abbr-1></periodical><pages>102</pages><volume>44</volume><number>(Silveri M.; Cohen-Gilbert J.; Oot E.; Seraikas A.; Caine C.; Schuttenberg E.; Hamilton D.; Harris S.; Nickerson L.; Sneider J.) McLean Hospital, Harvard Medical School, Belmont, MA, United States</number><issue>(Silveri M.; Cohen-Gilbert J.; Oot E.; Seraikas A.; Caine C.; Schuttenberg E.; Hamilton D.; Harris S.; Nickerson L.; Sneider J.) McLean Hospital, Harvard Medical School, Belmont, MA, United States</issue><keywords><keyword>depression</keyword><keyword>substance use</keyword><keyword>neuroimaging</keyword><keyword>adolescent</keyword><keyword>caregiver</keyword><keyword>human</keyword><keyword>perception</keyword><keyword>pregnancy</keyword><keyword>alcoholism</keyword><keyword>amygdala</keyword><keyword>functional magnetic resonance imaging</keyword><keyword>hippocampus</keyword><keyword>child</keyword><keyword>adolescence</keyword><keyword>clinical article</keyword><keyword>conference abstract</keyword><keyword>controlled study</keyword><keyword>female</keyword><keyword>male</keyword><keyword>brain region</keyword><keyword>phenotype</keyword><keyword>follow up</keyword><keyword>physiological stress</keyword><keyword>cohort analysis</keyword><keyword>demography</keyword><keyword>brain development</keyword><keyword>limbic cortex</keyword><keyword>major clinical study</keyword><keyword>school child</keyword><keyword>alertness</keyword><keyword>BOLD signal</keyword><keyword>questionnaire</keyword><keyword>child abuse</keyword><keyword>family history</keyword><keyword>analysis of variance</keyword><keyword>forgiveness</keyword><keyword>friendship</keyword><keyword>impulsiveness</keyword><keyword>information retrieval</keyword><keyword>longitudinal study</keyword><keyword>maze test</keyword><keyword>spatial memory test</keyword><keyword>State Trait Anxiety Inventory</keyword><keyword>task performance</keyword><keyword>water</keyword><keyword>injury</keyword><keyword>left hippocampus</keyword><keyword>self report</keyword><keyword>n-back test</keyword><keyword>childhood</keyword><keyword>mother</keyword><keyword>reaction time</keyword><keyword>environmental factor</keyword><keyword>emotional attachment</keyword><keyword>cognitive development</keyword><keyword>heat</keyword><keyword>neurophysiological recruitment</keyword><keyword>preliminary data</keyword><keyword>prenatal drug exposure</keyword></keywords><dates><year>2019</year><pub-dates><date>2019</date></pub-dates></dates><isbn>1740-634X</isbn><electronic-resource-num>10.1038/s41386-019-0545-y</electronic-resource-num><abstract>Background: Adolescence is characterized by significant structural and functional remodeling, particularly in brain regions including prefrontal cortex and mesolimbic systems, given associated roles in inhibitory control and reward-seeking, respectively. More recently, examination of developing hippocampal circuitry has become a point of focus, in order to probe the effects of substance use initiation, as well as emotion regulation and adaptive learning. The objective of this study was to evaluate relationships between hippocampal activation, and vulnerability and resilience factors in healthy adolescents, prior to the onset of substance use or the presence of depression or anxiety. Methods: Functional magnetic resonance imaging data were acquired at 3Tesla during performance of a virtual water maze task in 72 alcohol and drug naïve healthy adolescents recruited locally to participate in a three-year longitudinal study of brain development. Baseline task fMRI data from the full sample are presented, as well as longitudinal findings from a subgroup of adolescents who also completed a one-year follow up (n = 32, 15 female, 13.7 ± 0.8; 14.9 ± 0.9 years old). Participants completed tests assessing vulnerability and resilience factors. Vulnerability factors included childhood maltreatment, family history density of an alcohol use disorder, age of initiation of substance use, perceived rejection and stress, depressive and anxiety symptoms, impulsivity, and parental perception of internalizing and externalizing symptoms. Resilience factors were forgiveness, friendship, parental monitoring, school connectedness, and positive affect. Baseline fMRI task data confirm hippocampal activation during memory retrieval. Results: Greater hippocampal activation was significantly, positively associated with vulnerability factors: higher depression (CES-DC, p = .006) and anxiety (MASC, p = .002; STAI-state/trait, p = .020/.023), perceived stress (NIH Toolbox, p = .006), and lower age of first substance use (p = .054). In contrast, hippocampal activation was negatively associated with resilience factors: forgiveness (p = .01), friendship (NIH Toolbox, p = .002) and positive affect (NIH Toolbox, p = .034). Baseline hippocampal activation continued to be significantly positively associated with depressive (p = .014) and anxiety (p = .032) symptoms, and higher perceived stress (NIH Toolbox, p = .020) at one year follow-up. Conclusions: Associations between hippocampal activation and vulnerability factors such as non-clinical depression and anxiety, and age of first substance use may reflect later maturation and/or differential efficiency of this brain region when performing a memory task. Notably, only higher anxiety was associated with worse task performance. Given robust associations across all vulnerability and resilience factors examined, forgiveness in particular may be an important moderator that could protect against negative outcomes, including depression, anxiety and initiation of substance use, which often manifest during the pivotal stage of adolescent brain development.</abstract><research-notes>1st keep&#xD;&#xD;2nd disease addiction&#xD;&#xD;2nd exclude no data&#xD;&#xD;2nd modality t-fMRI&#xD;&#xD;2nd sample normative</research-notes><language>English</language><urls><web-urls><url>https://www.embase.com/search/results?subaction=viewrecord&amp;id=L631798080&amp;from=export</url></web-urls><text-urls><url>http://dx.doi.org/10.1038/s41386-019-0545-y</url><url>http://dx.doi.org/10.1038/s41386-019-0545-y</url></text-urls></urls></record><record><database name="MyLibrary">MyLibrary</database><source-app name="Zotero">Zotero</source-app><ref-type name="Journal Article">17</ref-type><contributors><authors><author>Rittman, T.</author><author>Borchert, R.</author><author>Jones, S.</author><author>van Swieten, J.</author><author>Borroni, B.</author><author>Galimberti, D.</author><author>Masellis, M.</author><author>Tartaglia, M.C.</author><author>Graff, C.</author><author>Tagliavini, F.</author><author>Frisoni, G.B.</author><author>Laforce, R.</author><author>Finger, E.</author><author>Mendonça, A.</author><author>Sorbi, S.</author><author>Rohrer, J.D.</author><author>Rowe, J.B.</author><author>Afonso, S.</author><author>Almeida, M.R.</author><author>Anderl-Straub, S.</author><author>Andersson, C.</author><author>Antonell, A.</author><author>Archetti, S.</author><author>Arighi, A.</author><author>Balasa, M.</author><author>Barandiaran, M.</author><author>Bargalló, N.</author><author>Bartha, R.</author><author>Bender, B.</author><author>Benussi, L.</author><author>Bessi, V.</author><author>Binetti, G.</author><author>Black, S.</author><author>Bocchetta, M.</author><author>Borrego-Ecija, S.</author><author>Bras, J.</author><author>Bruffaerts, R.</author><author>Caroppo, P.</author><author>Cash, D.</author><author>Castelo-Branco, M.</author><author>Convery, R.</author><author>Cope, T.</author><author>Cosseddu, M.</author><author>de Arriba, M.</author><author>Di Fede, G.</author><author>Díaz, Z.</author><author>Dick, K.M.</author><author>Duro, D.</author><author>Fenoglio, C.</author><author>Ferrari, C.</author><author>Ferreira, C.B.</author><author>Flanagana, T.</author><author>Fox, N.</author><author>Freedman, M.</author><author>Fumagalli, G.</author><author>Gabilondo, A.</author><author>Gasparotti, R.</author><author>Gauthier, S.</author><author>Gazzina, S.</author><author>Ghidoni, R.</author><author>Giaccone, G.</author><author>Gorostidi, A.</author><author>Greaves, C.</author><author>Guerreiro, R.</author><author>Heller, C.</author><author>Hoegen, T.</author><author>Indakoetxea, B.</author><author>Jelic, V.</author><author>Jiskoot, L.</author><author>Karnath, H.-O.</author><author>Keren, R.</author><author>Leitão, M.J.</author><author>Lladó, A.</author><author>Lombardi, G.</author><author>Loosli, S.</author><author>Maruta, C.</author><author>Mead, S.</author><author>Meeter, L.</author><author>Miltenberger, G.</author><author>van Minkelen, R.</author><author>Mitchell, S.</author><author>Nacmias, B.</author><author>Neason, M.</author><author>Nicholas, J.</author><author>Öijerstedt, L.</author><author>Olives, J.</author><author>Padovani, A.</author><author>Panman, J.</author><author>Papma, J.</author><author>Pievani, M.</author><author>Pijnenburg, Y.</author><author>Premi, E.</author><author>Prioni, S.</author><author>Prix, C.</author><author>Rademakers, R.</author><author>Redaelli, V.</author><author>Rogaeva, E.</author><author>Rosa-Neto, P.</author><author>Rossi, G.</author><author>Rosser, M.</author><author>Santiago, B.</author><author>Scarpini, E.</author><author>Schönecker, S.</author><author>Semler, E.</author><author>Shafei, R.</author><author>Shoesmith, C.</author><author>Tábuas-Pereira, M.</author><author>Tainta, M.</author><author>Taipa, R.</author><author>Tang-Wai, D.</author><author>Thomas, D.L.</author><author>Thonberg, H.</author><author>Timberlake, C.</author><author>Tiraboschi, P.</author><author>Vandamme, P.</author><author>Vandenbulcke, M.</author><author>Veldsman, M.</author><author>Verdelho, A.</author><author>Villanua, J.</author><author>Warren, J.</author><author>Wilke, C.</author><author>Woollacott, I.</author><author>Wlasich, E.</author><author>Zetterberg, H.</author><author>Zulaica, M.</author></authors></contributors><titles><title>Functional network resilience to pathology in presymptomatic genetic frontotemporal dementia</title><secondary-title>Neurobiology of Aging</secondary-title></titles><periodical><full-title>Neurobiology of Aging</full-title><abbr-1>Neurobiol. Aging</abbr-1></periodical><pages>169-177</pages><volume>77</volume><number>(Rittman T., tr332@medschl.cam.ac.uk; Borchert R.; Jones S.; Rowe J.B.; Timberlake C.) Department of Clinical Neurosciences, University of Cambridge, Cambridge, United Kingdom</number><issue>(Rittman T., tr332@medschl.cam.ac.uk; Borchert R.; Jones S.; Rowe J.B.; Timberlake C.) Department of Clinical Neurosciences, University of Cambridge, Cambridge, United Kingdom</issue><keywords><keyword>human</keyword><keyword>age</keyword><keyword>cognition</keyword><keyword>functional magnetic resonance imaging</keyword><keyword>clinical article</keyword><keyword>controlled study</keyword><keyword>female</keyword><keyword>male</keyword><keyword>article</keyword><keyword>brain region</keyword><keyword>nerve cell network</keyword><keyword>priority journal</keyword><keyword>psychological resilience</keyword><keyword>brain size</keyword><keyword>C9orf72 gene</keyword><keyword>frontotemporal dementia</keyword><keyword>functional anatomy</keyword><keyword>gene</keyword><keyword>MAPT gene</keyword><keyword>neuropathology</keyword><keyword>pathophysiology</keyword><keyword>PGRN gene</keyword><keyword>presymptomatic genetic frontotemporal dementia</keyword><keyword>symptom</keyword></keywords><dates><year>2019</year><pub-dates><date>2019</date></pub-dates></dates><isbn>1558-1497</isbn><electronic-resource-num>10.1016/j.neurobiolaging.2018.12.009</electronic-resource-num><abstract>The presymptomatic phase of neurodegenerative diseases are characterized by structural brain changes without significant clinical features. We set out to investigate the contribution of functional network resilience to preserved cognition in presymptomatic genetic frontotemporal dementia. We studied 172 people from families carrying genetic abnormalities in C9orf72, MAPT, or PGRN. Networks were extracted from functional MRI data and assessed using graph theoretical analysis. We found that despite loss of both brain volume and functional connections, there is maintenance of an efficient topological organization of the brain's functional network in the years leading up to the estimated age of frontotemporal dementia symptom onset. After this point, functional network efficiency declines markedly. Reduction in connectedness was most marked in highly connected hub regions. Measures of topological efficiency of the brain's functional network and organization predicted cognitive dysfunction in domains related to symptomatic frontotemporal dementia and connectivity correlated with brain volume loss in frontotemporal dementia. We propose that maintaining the efficient organization of the brain's functional network supports cognitive health even as atrophy and connectivity decline presymptomatically.</abstract><research-notes>1st exclude def resilience</research-notes><language>English</language><urls><web-urls><url>https://www.embase.com/search/results?subaction=viewrecord&amp;id=L2001647153&amp;from=export</url></web-urls><text-urls><url>http://dx.doi.org/10.1016/j.neurobiolaging.2018.12.009</url></text-urls></urls></record><record><database name="MyLibrary">MyLibrary</database><source-app name="Zotero">Zotero</source-app><ref-type name="Journal Article">17</ref-type><contributors><authors><author>Arenaza-Urquijo, E.M.</author><author>Przybelski, S.A.</author><author>Lesnick, T.L.</author><author>Graff-Radford, J.</author><author>MacHulda, M.M.</author><author>Knopman, D.S.</author><author>Schwarz, C.G.</author><author>Lowe, V.J.</author><author>Mielke, M.M.</author><author>Petersen, R.C.</author><author>Jack, C.R.</author><author>Vemuri, P.</author></authors></contributors><titles><title>The metabolic brain signature of cognitive resilience in the 80+: Beyond Alzheimer pathologies</title><secondary-title>Brain</secondary-title></titles><periodical><full-title>Brain</full-title><abbr-1>Brain</abbr-1></periodical><pages>1134-1147</pages><volume>142</volume><number>4</number><issue>4</issue><keywords><keyword>neuroimaging</keyword><keyword>human</keyword><keyword>cognition</keyword><keyword>brain metabolism</keyword><keyword>female</keyword><keyword>male</keyword><keyword>article</keyword><keyword>brain region</keyword><keyword>positron emission tomography</keyword><keyword>aged</keyword><keyword>neuropsychological test</keyword><keyword>priority journal</keyword><keyword>major clinical study</keyword><keyword>nuclear magnetic resonance imaging</keyword><keyword>anterior cingulate</keyword><keyword>cortical thickness (brain)</keyword><keyword>Alzheimer disease</keyword><keyword>amyloidosis</keyword><keyword>fluorodeoxyglucose</keyword><keyword>Pittsburgh compound B</keyword><keyword>risk factor</keyword></keywords><dates><year>2019</year><pub-dates><date>2019</date></pub-dates></dates><isbn>1460-2156</isbn><electronic-resource-num>10.1093/brain/awz037</electronic-resource-num><abstract>Research into cognitive resilience imaging markers may help determine the clinical significance of Alzheimer's disease pathology among older adults over 80 years (80 + ). In this study, we aimed to identify a fluorodeoxyglucose (FDG)-PET based imaging marker of cognitive resilience. We identified 457 participants580 years old (357 cognitively unimpaired, 118 cognitively impaired at baseline, mean age of 83.5 3.2 years) from the population-based Mayo Clinic Study of Aging (MCSA) with baseline MRI, Pittsburgh compound B-PET and FDG-PET scans and neuropsychological evaluation. We identified a subset of 'resilient' participants (cognitively stable 80 + , n = 192) who maintained normal cognition for an average of 5 years (2-10 years). Global PIB ratio, FDG-PET ratio and cortical thickness from Alzheimer's disease signature regions were used as Alzheimer's disease imaging biomarker outcomes and global cognitive z-score was used as a cognitive outcome. First, using voxel-wise multiple regression analysis, we identified the metabolic areas underlying cognitive resilience in cognitively stable 80 + participants, which we call the 'resilience signature'. Second, using multivariate linear regression models, we evaluated the association of risk and protective factors with the resilience signature and its added value for predicting global cognition beyond established Alzheimer's disease imaging biomarkers in the full 80 + sample. Third, we evaluated the utility of the resilience signature in conjunction with amyloidosis in predicting longitudinal cognition using linear mixed effect models. Lastly, we assessed the utility of the resilience signature in an independent cohort using ADNI (n = 358, baseline mean age of 80 3.8). Our main findings were: (i) FDG-PET uptake in the bilateral anterior cingulate cortex and anterior temporal pole was associated with baseline global cognition in cognitively stable 80 + (the resilience signature); (ii) established Alzheimer's disease imaging biomarkers did not predict baseline global cognition in this subset of participants; (iii) in the full MCSA 80 + and ADNI cohorts, amyloid burden and FDG-PET in the resilience signature were the stronger predictors of baseline global cognition; (iv) sex and systemic vascular health predicted FDG-PET in the resilience signature, suggesting vascular health maintenance as a potential pathway to preserve the metabolism of these areas; and (v) the resilience signature provided significant information about global longitudinal cognitive change even when considering amyloid status in both the MCSA and ADNI cohorts. The FDG-PET resilience signature may be able to provide important information in conjunction with other Alzheimer's disease biomarkers for the determination of clinical prognosis. It may also facilitate identification of disease targeting modifiable risk factors such as vascular health maintenance.</abstract><research-notes>1st keep&#xD;&#xD;2nd disease AD&#xD;&#xD;2nd exclude cognitive reserve&#xD;&#xD;2nd modality PET&#xD;&#xD;2nd modality sMRI&#xD;&#xD;2nd sample AD&#xD;&#xD;2nd sample normative</research-notes><language>English</language><urls><web-urls><url>https://www.embase.com/search/results?subaction=viewrecord&amp;id=L627836234&amp;from=export</url></web-urls><text-urls><url>http://dx.doi.org/10.1093/brain/awz037</url></text-urls></urls></record><record><database name="MyLibrary">MyLibrary</database><source-app name="Zotero">Zotero</source-app><ref-type name="Journal Article">17</ref-type><contributors><authors><author>Liston, C.</author></authors></contributors><titles><title>Decoding the mood network</title><secondary-title>Science Translational Medicine</secondary-title></titles><periodical><full-title>Science Translational Medicine</full-title><abbr-1>Sci. Transl. Med.</abbr-1></periodical><volume>10</volume><number>469</number><issue>469</issue><keywords><keyword>depression</keyword><keyword>prediction</keyword><keyword>review</keyword><keyword>human</keyword><keyword>psychiatry</keyword><keyword>anxiety</keyword><keyword>amygdala</keyword><keyword>brain region</keyword><keyword>limbic system</keyword><keyword>nerve cell network</keyword><keyword>nonhuman</keyword><keyword>hospitalization</keyword><keyword>epilepsy</keyword><keyword>priority journal</keyword><keyword>psychological resilience</keyword><keyword>mood disorder</keyword><keyword>electroencephalography</keyword><keyword>oscillation</keyword><keyword>brain electrophysiology</keyword><keyword>antidepressant agent</keyword><keyword>brain dysfunction</keyword><keyword>machine learning</keyword><keyword>medical decision making</keyword><keyword>mental stress</keyword><keyword>self report</keyword><keyword>treatment response</keyword><keyword>ventral hippocampus</keyword></keywords><dates><year>2018</year><pub-dates><date>2018</date></pub-dates></dates><isbn>1946-6242</isbn><electronic-resource-num>10.1126/scitranslmed.aav9147</electronic-resource-num><abstract>Machine learning and intracranial electroencephalography recordings reveal a circuit mechanism encoding mood state uctuations over time. Biomarkers are vital tools for informing diagnosis and treatment decisions in many elds of medicine, but they have proven relatively elusive in psychiatry, due in part to technical obstacles to probing neural circuits in the living human brain. Kirkby et al. report the discovery of a brain network that predicts real-time uctuations in mood. Previous neuroimaging studies have identied changes in brain network organization that correlated with depression and could be used to predict antidepressant response. However, these methods lack the temporal precision necessary for studying rapid oscillations in brain activity. Consequently, our understanding of how brain network oscillations contribute to changes in mood over time remains limited. Kirkby et al. used intracranial electroencephalography (iEEG) to record brain network activity in real time in 21 hospitalized epileptic patients with surgically implanted intracranial electrodes (which were needed for their epilepsy treatment). Using machine learning methods and longitudinal recordings from limbic brain structures that have been implicated in depression, they discovered an emotion-related subnetwork involving the amygdala and ventral hippocampus. This subnetwork was detectable in 62% (13 of 21) of their subjects, and its activity state encoded uctuations in subjective well-being, as indexed by a self-reported mood scale. Up to 50% of the variance in an individual subject's emotional state over time could be predicted based solely on this iEEG measure. Remarkably, the subnetwork was also closely related to an individual's self-reported anxiety level several months before their hospitalization, suggesting that the presence of this network might also inuence stable traits like resilience to anxiety or stress reactivity. If this specic iEEG feature can be validated in larger independent cohorts, in other clinical contexts-especially in depressed individuals who do not have epilepsy-it could also have important treatment implications, by providing a highly specic target for closed-loop deep brain stimulation, in which dysfunctional brain circuits could be rescued based on individualized recordings of their activity state in real time.</abstract><research-notes>1st exclude def resilience</research-notes><language>English</language><urls><web-urls><url>https://www.embase.com/search/results?subaction=viewrecord&amp;id=L625240543&amp;from=export</url></web-urls><text-urls><url>http://dx.doi.org/10.1126/scitranslmed.aav9147</url></text-urls></urls></record><record><database name="MyLibrary">MyLibrary</database><source-app name="Zotero">Zotero</source-app><ref-type name="Journal Article">17</ref-type><contributors><authors><author>Jagust, W.J.</author></authors></contributors><titles><title>RESISTANCE TO AD OVER THE LIFECOURSE</title><secondary-title>Alzheimer's and Dementia</secondary-title></titles><periodical><full-title>Alzheimer's and Dementia</full-title><abbr-1>Alzheimer's Dementia</abbr-1></periodical><pages>P1629</pages><volume>14</volume><number>7</number><issue>7</issue><keywords><keyword>physical activity</keyword><keyword>human</keyword><keyword>cognition</keyword><keyword>conference abstract</keyword><keyword>biological marker</keyword><keyword>brain region</keyword><keyword>endogenous compound</keyword><keyword>aged</keyword><keyword>white matter</keyword><keyword>lifespan</keyword><keyword>dementia</keyword><keyword>amyloid beta protein</keyword><keyword>apolipoprotein E</keyword><keyword>cardiovascular risk</keyword><keyword>financial management</keyword><keyword>genotype environment interaction</keyword><keyword>habit</keyword><keyword>hypercholesterolemia</keyword><keyword>hypertension</keyword><keyword>protein function</keyword></keywords><dates><year>2018</year><pub-dates><date>2018</date></pub-dates></dates><isbn>1552-5279</isbn><electronic-resource-num>10.1016/j.jalz.2018.06.2978</electronic-resource-num><abstract>Background: It is generally believed that the neuropathology of AD proceeds inexorably in the presence of a relatively limited group of risk factors such as genetics and age, and that whether or not an individual ultimately expresses symptoms is largely a function of resilience in the face of this pathology. However, if one takes a broader view of the factors that lead to dementia, data suggest that a variety of factors over the lifespan actually may enhance or inhibit dementia related pathology and thus confer resistance. Methods: This talk reviews mechanisms underlying the development of dementia pathology, and how a variety of exposures operating over the lifespan might exacerbate or alleviate this pathology. Key to these studies are investigations of relationships between exposures and imaging outcomes reflecting pathology. Results: One of the determinants of deposition of β-amyloid in the brain is neural activity. In this situation, it is possible that lower levels of neural activity result in less Aβ release over the lifespan. This lower Aβ release should be associated with greater neural efficiency. Imaging research supports this model to some extent: more brain Aβ (measured with PET) is associated with greater neural activity in cognitively normal older people, and lifetime cognitive engagement (presumably reflecting greater neural “training” and efficiency) is associated with less Aβ. A gene x environment interaction has specifically noted these salutary lifelong cognitive engagement effects in ApoE4 carriers. Lifetime cognitive activity, and lifetime physical activity were also both associated with the volume of brain white matter lesions (WML) which were associated with a multimodal biomarker of neural integrity in AD-vulnerable brain regions that was in turn associated with global cognition. In addition, a number of studies have shown associations between vascular risk factors and brain Aβ, with particular findings related to midlife vascular risk, hypertension, and hypercholesterolemia. Conclusions: Together these studies point to the possibility that lifelong exposures may affect brain β-amyloid deposition in older age. These exposures include cognitive engagement, physical activity, and cerebrovascular risk. Lifelong health habits offer potential for ameliorating AD risk by conferring resistance to pathology.</abstract><research-notes>1st exclude review</research-notes><language>English</language><urls><web-urls><url>https://www.embase.com/search/results?subaction=viewrecord&amp;id=L2001204390&amp;from=export</url></web-urls><text-urls><url>http://dx.doi.org/10.1016/j.jalz.2018.06.2978</url><url>http://dx.doi.org/10.1016/j.jalz.2018.06.2978</url><url>http://dx.doi.org/10.1016/j.jalz.2018.06.2978</url><url>http://dx.doi.org/10.1016/j.jalz.2018.06.2978</url><url>http://dx.doi.org/10.1016/j.jalz.2018.06.2978</url><url>http://dx.doi.org/10.1016/j.jalz.2018.06.2978</url><url>http://dx.doi.org/10.1016/j.jalz.2018.06.2978</url><url>http://dx.doi.org/10.1016/j.jalz.2018.06.2978</url></text-urls></urls></record><record><database name="MyLibrary">MyLibrary</database><source-app name="Zotero">Zotero</source-app><ref-type name="Journal Article">17</ref-type><contributors><authors><author>Lane, R.D.</author><author>Smith, R.</author></authors></contributors><titles><title>Changes in the brain regulation of cardiac vagal control during recovery from depression</title><secondary-title>Psychosomatic Medicine</secondary-title></titles><periodical><full-title>Psychosomatic Medicine</full-title><abbr-1>Psychosom. Med.</abbr-1></periodical><pages>A132</pages><volume>80</volume><number>3</number><issue>3</issue><keywords><keyword>depression</keyword><keyword>adult</keyword><keyword>human</keyword><keyword>amygdala</keyword><keyword>functional magnetic resonance imaging</keyword><keyword>insula</keyword><keyword>medial prefrontal cortex</keyword><keyword>clinical article</keyword><keyword>conference abstract</keyword><keyword>controlled study</keyword><keyword>female</keyword><keyword>male</keyword><keyword>brain region</keyword><keyword>hypothalamus</keyword><keyword>anterior cingulate</keyword><keyword>heart rate variability</keyword><keyword>putamen</keyword><keyword>dorsal region</keyword><keyword>drug combination</keyword><keyword>drug therapy</keyword><keyword>oxygen</keyword><keyword>pons</keyword><keyword>remission</keyword><keyword>sertraline</keyword><keyword>tissue oxygenation</keyword><keyword>vagus nerve</keyword></keywords><dates><year>2018</year><pub-dates><date>2018</date></pub-dates></dates><isbn>1534-7796</isbn><electronic-resource-num>10.1097/PSY.0000000000000578</electronic-resource-num><abstract>Cardiac vagal control as indexed by heart rate variability (HRV) counteracts the sympathetic stress response, promotes emotion regulation and contributes to resilience. Depression is a clinical condition associated with medical morbidity and mortality that may in part be due to decreased HRV. Based on the hypothesis that recovery from depression is an indicator of improved resilience, we examined aspects of brain regulation of HRV at baseline and as patients recovered from depression. Ten healthy and ten depressed subjects were enrolled in a 12-week protocol in which functional magnetic resonance imaging (fMRI) brain oxygen level dependent activity (BOLD) was measured. At baseline rostral anterior cingulate cortex (rACC) had significantly stronger connectivity with a region of the inferior pons in controls than in depressed subjects. The more depressed the patients were, the more rACC-connectivity was reduced and the lower the HRV. We then examined covariation of fMRI BOLD and HRV using synchronized electrocardiographic recordings at four time points (weeks 0, 2, 6 and 12) as patients recovered from depression with sertraline treatment. At each of the four assessments, a moving window analysis was used to estimate HRV which was then regressed onto fMRI BOLD activity. Sertraline treatment led to a significant increase in brain-HRV covariation in multiple brain regions (including the subgenual ACC, dorsal ACC, periacqueductal grey, left insula, left amygdala and left putamen) in patients compared to controls despite a lack of improvement in mean HRV in the patients. These data indicate that in the depressed state there is functional disconnection within the medial visceromotor network that regulates cardiac vagal control and that a partial normalization of medial visceromotor dysfunction occurs in depression during sertraline treatment. These data reinforce previous conclusions that the medial visceromotor network, which connects the medial prefrontal cortex to the hypothalamus and brainstem, is the premier axis whereby cortical and limbic processes regulate autonomic, neuroendocrine and immune function, and that recovery from depression is associated with normalization of function within this system.</abstract><research-notes>1st exclude sample (recovery from depression)</research-notes><language>English</language><urls><web-urls><url>https://www.embase.com/search/results?subaction=viewrecord&amp;id=L621687660&amp;from=export</url></web-urls><text-urls><url>http://dx.doi.org/10.1097/PSY.0000000000000578</url></text-urls></urls></record><record><database name="MyLibrary">MyLibrary</database><source-app name="Zotero">Zotero</source-app><ref-type name="Journal Article">17</ref-type><contributors><authors><author>Han, K.</author><author>Chapman, S.B.</author><author>Krawczyk, D.C.</author></authors></contributors><titles><title>Cognitive training improves neural efficiency in TBI</title><secondary-title>Journal of Neurotrauma</secondary-title></titles><periodical><full-title>Journal of Neurotrauma</full-title><abbr-1>J. Neurotrauma</abbr-1></periodical><pages>A12</pages><volume>35</volume><number>16</number><issue>16</issue><keywords><keyword>memory</keyword><keyword>adult</keyword><keyword>human</keyword><keyword>functional magnetic resonance imaging</keyword><keyword>conference abstract</keyword><keyword>controlled study</keyword><keyword>female</keyword><keyword>male</keyword><keyword>biological marker</keyword><keyword>brain region</keyword><keyword>aged</keyword><keyword>trail making test</keyword><keyword>major clinical study</keyword><keyword>learning</keyword><keyword>chronic traumatic encephalopathy</keyword><keyword>Glasgow outcome scale</keyword></keywords><dates><year>2018</year><pub-dates><date>2018</date></pub-dates></dates><isbn>1557-9042</isbn><electronic-resource-num>10.1089/neu.2018.29013.abstracts</electronic-resource-num><abstract>Previous studies in graph-theoretic analyses exhibited reduced neural efficiency after traumatic brain injury (TBI). Here, we assessed whether cognitive training improves brain network efficiency of individuals with TBI. 64 individuals with chronic TBI (&gt;6 months post-injury; 19-65 years old; Extended Glasgow Outcome Scale 4-7) participated in this study, they received either a cognitive training called, Strategic Memory Advanced Reasoning Training (SMART; N= 33) or a comparison training, called Brain Health Workshop (BHW; N= 31) for eight weeks. The participants underwent neuropsychological testing and resting-state functional Magnetic Resonance Imaging (rsfMRI) scans at three time points: prior to training, immediately after training, and 3 months after training completed. For each rsfMRI scan, we identified a connectivity matrix among fMRI signals in 268 brain regions, and we defined an undirected and weighted network by thresholding the connectivity matrix at 15%-5% network densities. Subsequently, we obtained the regional global efficiency and local efficiency per each node and each network density. We performed longitudinal analyses on these measures. Lastly, we performed a chi-squared test on the number of nodes where statistically significant temporal changes occurred at nodal p&lt; 0.05, followed by the false discovery rate (FDR) correction across multiple network densities. The longitudinal analyses revealed that, relative to the BHW group, the SMART group showed statistically significant improvement in the trail-making test scores (p = 0.02), and increases in the global and local efficiency across brain regions and network densities (nodal p &lt; 0.05; FDR q &lt; 0.05). The analysis of the brain and behavior relationships also revealed that the temporal average of the trail-making scores were positively correlated with the temporal average of global efficiency across brain regions and network densities, only within the SMART group (nodal p &lt; 0.05; FDR q &lt; 0.05). These results indicate that cognitive training may improve global neural communication and resilience to additional injuries among individuals with chronic TBI.</abstract><research-notes>1st exclude def resilience</research-notes><language>English</language><urls><web-urls><url>https://www.embase.com/search/results?subaction=viewrecord&amp;id=L623884296&amp;from=export</url></web-urls><text-urls><url>http://dx.doi.org/10.1089/neu.2018.29013.abstracts</url></text-urls></urls></record><record><database name="MyLibrary">MyLibrary</database><source-app name="Zotero">Zotero</source-app><ref-type name="Journal Article">17</ref-type><contributors><authors><author>Hafeman, D.</author><author>Chase, H.</author><author>Bonar, L.</author><author>Monk, K.</author><author>Beth Hickey, M.</author><author>McCaffrey, A.</author><author>Goldstein, T.</author><author>Goldstein, B.</author><author>Axelson, D.</author><author>Birmaher, B.</author><author>Phillips, M.</author></authors></contributors><titles><title>Resting state functional connectivity of the ventrolateral prefrontal cortex in offspring of parents with bipolar disorder: Assessing markers of risk and resilience</title><secondary-title>Neuropsychopharmacology</secondary-title></titles><periodical><full-title>Neuropsychopharmacology</full-title><abbr-1>Neuropsychopharmacology</abbr-1></periodical><pages>S309-S310</pages><volume>43</volume><number>(Hafeman D.; Chase H.; Bonar L.; Monk K.; Beth Hickey M.; McCaffrey A.; Goldstein T.; Goldstein B.; Axelson D.; Birmaher B.; Phillips M.) University of Pittsburgh, Pittsburgh, PA, United States</number><issue>(Hafeman D.; Chase H.; Bonar L.; Monk K.; Beth Hickey M.; McCaffrey A.; Goldstein T.; Goldstein B.; Axelson D.; Birmaher B.; Phillips M.) University of Pittsburgh, Pittsburgh, PA, United States</issue><keywords><keyword>bipolar disorder</keyword><keyword>human</keyword><keyword>functional magnetic resonance imaging</keyword><keyword>functional connectivity</keyword><keyword>child</keyword><keyword>clinical article</keyword><keyword>controlled study</keyword><keyword>female</keyword><keyword>male</keyword><keyword>brain region</keyword><keyword>genetic susceptibility</keyword><keyword>plant seed</keyword><keyword>cohort analysis</keyword><keyword>executive function</keyword><keyword>juvenile</keyword><keyword>school child</keyword><keyword>gender</keyword><keyword>family history</keyword><keyword>risk assessment</keyword><keyword>pipeline</keyword><keyword>rest</keyword><keyword>genetic marker</keyword><keyword>progeny</keyword><keyword>congenital malformation</keyword><keyword>diagnosis</keyword><keyword>parietal lobe</keyword><keyword>psychiatric diagnosis</keyword><keyword>pulvinar</keyword><keyword>sample size</keyword><keyword>ventrolateral prefrontal cortex</keyword></keywords><dates><year>2017</year><pub-dates><date>2017</date></pub-dates></dates><isbn>1740-634X</isbn><electronic-resource-num>10.1038/npp.2017.265</electronic-resource-num><abstract>Background: Offspring of parents with bipolar disorder (BD) are at risk for BD themselves, as well as other psychopathology. Understanding neural correlates of risk and resilience in these at-risk youth might help us to identify individuals who are at “ultra”-high risk of the disorder, as well as better understand the neural underpinnings of the disorder. Both structural and functional MRI studies have identified the ventrolateral prefrontal cortex (VLPFC; Brodmann Area 47) as a region associated with both family risk and BD onset. We assessed how resting state functional connectivity (rsFC) between the right and left VLPFC and other brain regions differed between offspring of parents with bipolar disorder (OBP) vs. offspring of parents with other psychopathology (OCP). Furthermore, we tested whether rsFC in regions showing group differences also correlated with risk of new-onset BD, using a recently published risk calculator for 5-year risk of new-onset bipolar disorder in OBP (Hafeman et al., JAMA Psychiatry 2017). In this way, we aimed to assess whether rsFC with VLPFC might serve as a marker for either risk or resilience in these youth. Methods: After excluding those with excess movement (&gt;3mm) and/or mean frame-wise displacement (a measure of frame-to-frame movement; &gt;.5mm), we used rsFC data from 27 OBP and 23 OCP (ages 8-17 years old) from the Bipolar Offspring Study (BIOS) longitudinal cohort. A standard preprocessing pipeline was implemented in Nipype, which included realignment, coregistration, fieldmap correction, normalization (using DARTEL), despiking, and smoothing; SPM8 was used for the first-level analyses, using right and left VLPFC seeds. After adjusting for age, gender, mean frame-wise displacement, and psychiatric diagnosis, we tested whether there were any regions where rsFC with the right or left VLPFC was associated with a family history (OBP vs. OCP); and, secondarily, whether any voxels in these regions correlated with risk score in OBP (using a recently published risk calculator). We first created a mask of regions associated with OBP vs. OCP (voxel-wise p&lt;.001, k&gt;100); next, we tested for correlation with risk score (in the OBP) within this mask (voxel-wise p&lt;.001). Results: Compared to OCP, OBP showed higher rsFC between the right VLPFC and both the right thalamus and left inferior parietal lobe (IPL) (voxel-wise p&lt;.001; k&gt;100). The peak voxel in the left IPL survived whole-brain correction (peak voxel = -42 -28 24; FWE-corrected p =.038); the peak voxel in the right thalamus approached significance (peak voxel = 20 -24 2; FWE-corrected p =.095). Within the mask of regions showing group differences (OBP vs. OCP; uncorrected p&lt;.001), there was a small cluster in the right thalamus (pulvinar region) where rsFC to right VLPFC was also positively correlated with risk score within the OBP (20 -26 6; k =3, uncorrected p&lt;.001). For the left VLPFC seed, we did not find any regions that showed differential rsFC for the OBP vs. OCP comparison, or a correlation with risk score. Conclusions: We found differential rsFC in offspring of parents with BD (compared to offspring of individuals with other psychiatric disorders), in particular, between right VLPFC and left IPL. In addition, we found a small cluster in the right thalamus that showed more connectivity to the right VLPFC in the OBP vs. OCP, and also was positively correlated with risk of new-onset bipolar disorder within the OBP. While the latter finding is exploratory and does not survive whole brain correction, a region showing this pattern of results might represent a marker of risk in these youth. The VLPFC, thalamus, and IPL are part of a network key to executive function, which has been found to be abnormal in individuals with and at-risk for BD. The thalamus has been shown in some studies (but not all) to have both volumetric and functional differences between individuals with BD and healthy controls, and abnormalities have been found to be correlated with depressive symptoms. Limitations of this analysis include a relatively small sample size, particularly for the risk score analysis, and risk scores that were right skewed; only six individuals had a predicted risk of &gt;10%. We also do not know the extent to which our findings are driven by particular diagnoses and symptoms, as the sample size is too small to conduct further sub-analyses. Future work will assess correlations between rsFC and risk score in a larger sample, with a more complete distribution of risk patterns.</abstract><research-notes>1st keep&#xD;&#xD;2nd exclude no data</research-notes><language>English</language><urls><web-urls><url>https://www.embase.com/search/results?subaction=viewrecord&amp;id=L619901162&amp;from=export</url></web-urls><text-urls><url>http://dx.doi.org/10.1038/npp.2017.265</url><url>http://dx.doi.org/10.1038/npp.2017.265</url><url>http://dx.doi.org/10.1038/npp.2017.265</url><url>http://dx.doi.org/10.1038/npp.2017.265</url><url>http://dx.doi.org/10.1038/npp.2017.265</url></text-urls></urls></record><record><database name="MyLibrary">MyLibrary</database><source-app name="Zotero">Zotero</source-app><ref-type name="Journal Article">17</ref-type><contributors><authors><author>Zilverstand, A.</author><author>Curtin, P.</author><author>Parvaz, M.</author><author>Liston, C.</author><author>Malaker, P.</author><author>Alia-Klein, N.</author><author>Goldstein, R.</author></authors></contributors><titles><title>Resting-state connectivity defines neurobiological subtypes underlying different personality profiles in cocaine addiction</title><secondary-title>Neuropsychopharmacology</secondary-title></titles><periodical><full-title>Neuropsychopharmacology</full-title><abbr-1>Neuropsychopharmacology</abbr-1></periodical><pages>S639</pages><volume>43</volume><number>(Zilverstand A.; Curtin P.; Parvaz M.; Liston C.; Malaker P.; Alia-Klein N.; Goldstein R.) Icahn School of Medicine at Mount Sinai, New York, NY, United States</number><issue>(Zilverstand A.; Curtin P.; Parvaz M.; Liston C.; Malaker P.; Alia-Klein N.; Goldstein R.) Icahn School of Medicine at Mount Sinai, New York, NY, United States</issue><keywords><keyword>cocaine dependence</keyword><keyword>drug craving</keyword><keyword>substance abuse</keyword><keyword>adult</keyword><keyword>human</keyword><keyword>cocaine</keyword><keyword>functional magnetic resonance imaging</keyword><keyword>functional connectivity</keyword><keyword>endophenotype</keyword><keyword>interoception</keyword><keyword>relapse</keyword><keyword>clinical article</keyword><keyword>controlled study</keyword><keyword>female</keyword><keyword>male</keyword><keyword>brain region</keyword><keyword>human tissue</keyword><keyword>learning algorithm</keyword><keyword>questionnaire</keyword><keyword>gender</keyword><keyword>thalamus</keyword><keyword>rest</keyword><keyword>remission</keyword><keyword>diagnosis</keyword><keyword>artificial neural network</keyword><keyword>basal ganglion</keyword><keyword>chronicity</keyword><keyword>emotionality</keyword><keyword>race</keyword><keyword>structured interview</keyword><keyword>urine</keyword></keywords><dates><year>2017</year><pub-dates><date>2017</date></pub-dates></dates><isbn>1740-634X</isbn><electronic-resource-num>10.1038/npp.2017.266</electronic-resource-num><abstract>Background: Resting-state functional connectivity has emerged as a reliable marker of abnormal brain functioning in addiction. Until now most imaging research in addiction has focused on describing differences between users and healthy controls. Here, we go beyond this approach by testing if we can use novel learning algorithms (self-organizing maps) for detecting neurobiological subtypes of cocaine addiction based on resting-state functional connectivity, as a marker of baseline brain functioning. As it has been proposed that personality traits moderate the vulnerability or resilience to substance abuse through neurobiological endophenotypes (Belcher, Volkow, Moeller &amp; Ferre, 2014), we characterized the discovered neurobiological subtypes by their personality profiles. Following Belcher and colleagues (2014), we hypothesized that individuals with low positive emotionality (PEM), high negative emotionality (NEM) and low constraint (CON) would be most vulnerable to substance abuse. Methods: Forty-two individuals with Cocaine Use Disorder (iCUD; diagnosed using a structured interview) and 32 healthy controls participated in this study. Personality profiles were evaluated using the Brief Form of the Multidimensional Personality Questionnaire (MPQ-BF). In addition, each participant underwent a 10-minute resting-state functional magnetic resonance imaging (fMRI) scan. Data were preprocessed following standard procedures and analyzed with CONN (MIT, Cambridge). Complex network analysis (graph theory) was applied to derive an index of efficiency of functional integration (Global Efficiency) for each brain region. To capture functioning of large scale brain networks, Global Efficiency was averaged for each of the 16 networks derived from a whole-brain parcellation (Laird and colleagues, 2011). Next, a self-organizing map, a form of unsupervised competitive artificial neural network, was trained to sort participants based on the similarity of their 16-network functional connectivity profiles. This particular method was selected due to its low sensitivity to collinearity in the data and robustness in small samples. To discover if neurobiological subtypes exist, a K-centroid clustering algorithm was applied for detecting subgroups within this map. As the used methods are unsupervised (and learn without knowing the diagnostic labels), we then tested if a) we were able to separate healthy controls from iCUD based on their connectivity profiles and b) if we could detect subtypes within iCUD. Finally, we characterized the discovered neurobiological subtypes based on differences in the three orthogonal personality dimensions (PEM, NEM and CON) and tested for differences in craving and drug use. Results: The training of the self-organizing map converged to a stable solution after 70 iterations, indicating that it was possible to reliably sort individuals based on their connectivity profiles. The clustering identified five groups, among which three groups contained 94% of healthy controls (N per cluster: 17 Controls/4 iCUD; 12 Controls/ no iCUD; 1 Control) and two groups contained 90% of iCUD (N per cluster: 20 iCUD/no Controls; 18 iCUD/2 Controls). We were thus able to separate iCUD from healthy controls with 92% accuracy. The group containing only one control subject was dropped from further analysis. The remaining four groups differed in personality profile (p&lt;0.01) and age (p&lt;0.05), with no differences in race, gender and estimated IQ. The controls clustered into an “unemotional” (low PEM, low NEM, high CON) and a “positive emotional” (high PEM, low NEM, high CON) subgroup, with a trend for a difference in positive emotionality in the direct comparison (p =0.07). The iCUD clustered into a “highly emotional” (high PEM, high NEM, high CON) and a “negative emotional-unconstraint” (low PEM, high NEM, low CON) subgroup, with a difference both in level of positive emotionality and constraint (p&lt;0.05, corrected). While there was no difference between the two iCUD subgroups in age, lifetime use, urine status and remission status, the “negative emotional-unconstraint” subgroup reported slightly higher craving (p= 0.07). The network that maximally differentiated controls from substance users was the basal-ganglia/thalamus network. Within iCUD, the “highly emotional” iCUD subgroup was best differentiated from the “negative emotional-unconstraint” subgroup by connectivity of the sensorimotor network and a network involved in emotion/interoception. Conclusions: The aim of this study was to discover if restingstate functional connectivity subtypes could distinguish healthy controls from iCUD and detect neurobiological subtypes within iCUD, potentially providing a clinically-meaningful personality distinction in this population. Results show that an unsupervised learning algorithm applied to individual functional connectivity profiles separated healthy controls from substance users at a high accuracy rate (92%). It was further possible to use these brain connectivity profiles to define two subtypes in cocaine addiction, one defined by high positive/negative emotionality and the other demonstrating high negative emotionality, low positive emotionality and low constraint. While the two subgroups were comparable in terms of chronicity and recency of cocaine use, the “negative emotional- unconstraint” subtype reported marginally higher craving, potentially being more vulnerable to relapse as predicted by Belcher and colleagues (2014). These results may have important implications for developing more targeted treatments options (based on neurobiological subtype/personality-profile) and may also be useful for predicting disease progression.</abstract><research-notes>1st keep (maybe exclude operationalizing of resilience)&#xD;&#xD;2nd exclude no data</research-notes><language>English</language><urls><web-urls><url>https://www.embase.com/search/results?subaction=viewrecord&amp;id=L619901248&amp;from=export</url></web-urls><text-urls><url>http://dx.doi.org/10.1038/npp.2017.266</url><url>http://dx.doi.org/10.1038/npp.2017.266</url></text-urls></urls></record><record><database name="MyLibrary">MyLibrary</database><source-app name="Zotero">Zotero</source-app><ref-type name="Journal Article">17</ref-type><contributors><authors><author>Sevel, L.</author><author>Boissoneault, J.</author><author>Alappattu, M.</author><author>Bishop, M.</author><author>Staud, R.</author><author>Robinson, M.</author></authors></contributors><titles><title>Repeated exposure to clinically-relevant pain stimuli results in changes in functional brain connec-tivity: Evidence of novel pain modulatory adaptation</title><secondary-title>Journal of Pain</secondary-title></titles><periodical><full-title>Journal of Pain</full-title><abbr-1>J. Pain</abbr-1></periodical><pages>S56</pages><volume>18</volume><number>4</number><issue>4</issue><keywords><keyword>adult</keyword><keyword>human</keyword><keyword>randomized controlled trial</keyword><keyword>functional magnetic resonance imaging</keyword><keyword>functional connectivity</keyword><keyword>insula</keyword><keyword>pain</keyword><keyword>clinical article</keyword><keyword>conference abstract</keyword><keyword>controlled study</keyword><keyword>female</keyword><keyword>brain region</keyword><keyword>nerve cell plasticity</keyword><keyword>precuneus</keyword><keyword>rest</keyword><keyword>stimulus</keyword><keyword>antinociception</keyword><keyword>biceps brachii muscle</keyword><keyword>hypesthesia</keyword><keyword>inferior frontal gyrus</keyword></keywords><dates><year>2017</year><pub-dates><date>2017</date></pub-dates></dates><isbn>1528-8447</isbn><abstract>Standard analgesictreatments promote pain avoidance via inhibition of inflammatory factors or modulation of opioid-dependent signaling but display marginal success in relieving chronic pain. Evidence suggests repeated exposure to painful stimuli results in decreased sensitivity via engagement of antinociceptive brain regions. We hypothesize that repeated exposure to clinically-relevant pain stimuli [delayed onset muscle soreness (DOMS]), will result in decreased sensitivity and functional brain changes underlying greater pain modulatory capacity (PMC) or resilience to painful stimuli. A mixed between-within subjects design was used to identify adaptive neuroplasticity following repeated DOMS of the biceps muscles. 18 healthy subjects (mean age=30.39, SD=13.71; 12 female) completed pre-and post-resting-state fMRI and quantitative sensory testing (QST) visits 40 days apart. Subjects were randomized to two groups: a “training” group that received 4 weekly DOMS inductions and a control group that received one induction at baseline. Daily pain ratings were collected for 7 days post-induction. fMRI data were preprocessed with SPM12. Using the CONN toolbox, functional connectivity (FC) was estimated among areas involved inantinocicep-tion and sensory processing, the sgACC and sensorimotor network (SMN), respectively. GLM was used to compare changes in FC between groups. The training group displayed a 50% reduction in peak-DOMS pain. Significant group-by-time interactions were observed in sgACC and SMN FC (pheight&lt;0.001 uncorrected, pcluster&lt;0.05 FDR). The training group displayed significantly greater increases in sgACC FC with the bilateral insular cortex and inferior frontal gyrus, and a significantly greater FC decrease with the precuneus compared to the control group. A significantly greater increase in SMN FC with the lateral aspect of the vmPFC was observed atfollow-upcompared to controls. Results suggest repeated exposure to clinically-relevant pain stimuli results in greater interaction among brain regions involved in antinociception and those involved in processing painful stimuli, suggestive of increased PMC.</abstract><research-notes>1st exclude sample</research-notes><language>English</language><urls><web-urls><url>https://www.embase.com/search/results?subaction=viewrecord&amp;id=L621583067&amp;from=export</url></web-urls></urls></record><record><database name="MyLibrary">MyLibrary</database><source-app name="Zotero">Zotero</source-app><ref-type name="Journal Article">17</ref-type><contributors><authors><author>Lotan, A.</author><author>Lifschytz, T.</author><author>Mernick, B.</author><author>Wolf, G.</author><author>Tatarsky, P.</author><author>Goelman, G.</author><author>Lerer, B.</author></authors></contributors><titles><title>Reduced expression of the Ahi1 gene is associated with an anxiety resilient phenotype: Evidence from a transgenic mouse model</title><secondary-title>European Neuropsychopharmacology</secondary-title></titles><periodical><full-title>European Neuropsychopharmacology</full-title><abbr-1>Eur. Neuropsychopharmacol.</abbr-1></periodical><pages>S234</pages><volume>27</volume><number>(Lotan A.; Lifschytz T.; Mernick B.; Wolf G.; Tatarsky P.; Goelman G.; Lerer B.) Hadassah-Hebrew University, Medical Center, Israel</number><issue>(Lotan A.; Lifschytz T.; Mernick B.; Wolf G.; Tatarsky P.; Goelman G.; Lerer B.) Hadassah-Hebrew University, Medical Center, Israel</issue><keywords><keyword>adult</keyword><keyword>psychiatry</keyword><keyword>anxiety</keyword><keyword>amygdala</keyword><keyword>functional magnetic resonance imaging</keyword><keyword>conference abstract</keyword><keyword>controlled study</keyword><keyword>brain region</keyword><keyword>phenotype</keyword><keyword>animal experiment</keyword><keyword>animal model</keyword><keyword>nonhuman</keyword><keyword>endogenous compound</keyword><keyword>cognitive defect</keyword><keyword>brain development</keyword><keyword>water</keyword><keyword>mouse</keyword><keyword>gene expression profiling</keyword><keyword>rest</keyword><keyword>genotype</keyword><keyword>adulthood</keyword><keyword>associative learning</keyword><keyword>autonomic nervous system</keyword><keyword>conditioning</keyword><keyword>footshock</keyword><keyword>freezing</keyword><keyword>genetic association</keyword><keyword>heterozygosity</keyword><keyword>inbred mouse strain</keyword><keyword>knockout gene</keyword><keyword>knockout mouse</keyword><keyword>learning disorder</keyword><keyword>modulation</keyword><keyword>recognition</keyword><keyword>stereotaxis</keyword><keyword>swimming time</keyword><keyword>transgenic mouse</keyword><keyword>wild type</keyword></keywords><dates><year>2017</year><pub-dates><date>2017</date></pub-dates></dates><isbn>1873-7862</isbn><electronic-resource-num>10.1016/j.euroneuro.2015.09.010</electronic-resource-num><abstract>Background: The Abelson helper integration site 1 (Ahi1) gene plays a pivotal role in brain development. Studies by our group have shown an anxiety-resistant phenotype in Ahi1 heterozygous knockout (Ahi1+/-) mice. Comparing Ahi1+/- and Ahi1+/+ (wild type) mice we found that under-expression of Ahi1 during neurodevelopment results in reduced anxiety-like features on a range of behavioral tests including the elevated plus maze and light dark box; lower levels of thigmotaxis in the open field and a blunted response of the autonomic nervous system and the HPA axis to stress. Using resting state functional MRI (rsfMRI) we demonstrated, in Ahi1+/-mice, functional disconnectivity between the amygdala and other brain regions involved in processing anxiogenic stimuli. This may serve as an underlying mechanism for the observed phenotype (Lotan et'al, Mol. Psychiatry 2014). Extending previous data, the present work adds further findings regarding the role of Ahi1 in the fine modulation of phenotypes at the cognitive-emotional interface. Methods: Cognitive performance in highly vs. minimally anxiogenic arenas was assessed using the first-time, swim to visible platform and the novel object recognition (NOR) paradigms. Associative learning was assessed using context and cue dependent fear conditioning paradigms. Neurogenomic analysis of fear learning was conducted using WebQTL, an online database of inbred mouse strains that includes both phenotypic traits and gene expression profiles. Results: When first introduced into a novel, highly-anxiogenic water arena, naïve Ahi1 +/-mice displayed significantly lower thigmotaxis compared to naïve wild type (Ahi1 +/+) mice and superior performance in the swim to visible platform task. However, under conditions of minimal stress, as in the novel object recognition paradigm, Ahi1 +/+ mice outperformed Ahi1+/-suggesting that the visible-platform findings may not necessarily reflect a cognitive advantage for the Ahi1 +/- mice. Moreover, Ahi1 +/- mice displayed a deficit in associative fear memory, manifesting as significantly decreased freezing on exposure to pre-conditioned context or cue. As immediate fear responses were strong but similar across genotypes following footshock, our data implies that impaired learning, rather than decreased immediate fear response, underlies the difference in this cognitive-emotional phenotype. Our neuroinformatic analyses using the WebQTL database also show that lower neocortical Ahi1 expression during brain development, but not in the mature brain, is associated with a diminished capacity for associative learning in adulthood. Discussion: Our behavioral findings suggest that under test conditions which bring forth their stress-resilient phenotype (swim to visible platform) but do not present a significant cognitive load, Ahi1 heterozygous knockout mice (Ahi1+/-) outperform their wildtype comparators. However, under test conditions that obviate between-genotype stressrelated differences, as is the case with the NOR (minimal stress) and fear conditioning paradigms (bypass stress resilience), Ahi1+/- mice display consistent cognitive deficits. These findings are corroborated by analysis of a comprehensive neuroinformatic database of inbred mouse strains in which Ahi1 expression is measured as a continuum at several developmental points. Our study stimulates new insights into mechanisms linking differential expression of a key neurodevelopmental gene with long-term cognitive and emotional trajectories.</abstract><research-notes>1st exclude redundant</research-notes><language>English</language><urls><web-urls><url>https://www.embase.com/search/results?subaction=viewrecord&amp;id=L621381307&amp;from=export</url></web-urls><text-urls><url>http://dx.doi.org/10.1016/j.euroneuro.2015.09.010</url></text-urls></urls></record><record><database name="MyLibrary">MyLibrary</database><source-app name="Zotero">Zotero</source-app><ref-type name="Journal Article">17</ref-type><contributors><authors><author>Lampa, J.</author><author>Flodin, P.</author><author>Martinsen, S.</author><author>Altawil, R.</author><author>Waldheim, E.</author><author>Kosek, E.</author><author>Fransson, P.</author></authors></contributors><titles><title>Increased intrinsic brain connectivity between affective pain processing regions and bilateral sensorimotor cortex in RA patients compared to healthy controls</title><secondary-title>Annals of the Rheumatic Diseases</secondary-title></titles><periodical><full-title>Annals of the Rheumatic Diseases</full-title><abbr-1>Ann. Rheum. Dis.</abbr-1></periodical><pages>477</pages><volume>75</volume><number>(Lampa J.; Altawil R.; Waldheim E.) Dept of Medicine, Rheumatology Unit, Stockholm, Sweden</number><issue>(Lampa J.; Altawil R.; Waldheim E.) Dept of Medicine, Rheumatology Unit, Stockholm, Sweden</issue><keywords><keyword>human</keyword><keyword>functional magnetic resonance imaging</keyword><keyword>functional connectivity</keyword><keyword>prefrontal cortex</keyword><keyword>insula</keyword><keyword>rheumatoid arthritis</keyword><keyword>clinical article</keyword><keyword>controlled study</keyword><keyword>brain region</keyword><keyword>plant seed</keyword><keyword>anterior cingulate</keyword><keyword>rest</keyword><keyword>stimulus</keyword><keyword>nociception</keyword><keyword>experimental model</keyword><keyword>finger joint</keyword><keyword>sensorimotor cortex</keyword><keyword>supplementary motor area</keyword></keywords><dates><year>2016</year><pub-dates><date>2016</date></pub-dates></dates><isbn>1468-2060</isbn><electronic-resource-num>10.1136/annrheumdis-2016-eular.3726</electronic-resource-num><abstract>Background: Rheumatoid arthritis (RA) is commonly accompanied by pain that is discordant with the degree of peripheral pathology. Very little is known about the cerebral processes involved in pain processing in RA. Objectives: To investigate resting state brain connectivity associated with prolonged pain in RA. Methods: 24 RA subjects and 19 matched controls were compared with regard to both behavioral measures of pain perception and resting-resting state fMRI data acquired subsequently to fMRI sessions involving pain stimuli. The resting-state fMRI brain connectivity was investigated using 159 seed regions located in cardinal pain processing brain regions. Additional principal component based multivariate pattern analysis of the whole brain connectivity pattern was carried out in a data driven analysis to localize group differences in functional connectivity. Results: When RA patients were compared to controls, we observed significantly lower pain resilience for pressure on the affected finger joints (i.e. P50-joint) and an overall heightened level of perceived global pain in RA patients. Relative to controls, RA patients displayed increased brain connectivity predominately for the supplementary motor areas, mid-cingulate cortex and the primary sensorimotor cortex. Additionally, we observed an increase in brain connectivity between the insula and prefrontal cortex as well as between anterior cingulate cortex and occipital areas for RA patients. None of the group differences in brain connectivity were significantly correlated with behavioral parameters. Conclusions: Our study provides experimental evidence of increased connectivity between frontal midline regions that are implicated in affective pain processing and bilateral sensorimotor regions in RA patients.</abstract><research-notes>1st exclude sample</research-notes><language>English</language><urls><web-urls><url>https://www.embase.com/search/results?subaction=viewrecord&amp;id=L612778002&amp;from=export</url></web-urls><text-urls><url>http://dx.doi.org/10.1136/annrheumdis-2016-eular.3726</url></text-urls></urls></record><record><database name="MyLibrary">MyLibrary</database><source-app name="Zotero">Zotero</source-app><ref-type name="Journal Article">17</ref-type><contributors><authors><author>Marin, M.-F.</author><author>Weddington, J.</author><author>Zsido, R.</author><author>Song, H.</author><author>Lasko, N.</author><author>Milad, M.</author></authors></contributors><titles><title>Skin conductance responses and neuroimaging correlates of fear conditioning and fear renewal in healthy controls and traumatized individuals with and without post-traumatic stress disorder</title><secondary-title>Neuropsychopharmacology</secondary-title></titles><periodical><full-title>Neuropsychopharmacology</full-title><abbr-1>Neuropsychopharmacology</abbr-1></periodical><pages>S517-S518</pages><volume>40</volume><number>(Marin M.-F.; Weddington J.; Zsido R.; Song H.; Lasko N.; Milad M.) Harvard Medical School, Massachusetts General Hospital, Charlestown, MA, United States</number><issue>(Marin M.-F.; Weddington J.; Zsido R.; Song H.; Lasko N.; Milad M.) Harvard Medical School, Massachusetts General Hospital, Charlestown, MA, United States</issue><keywords><keyword>memory</keyword><keyword>posttraumatic stress disorder</keyword><keyword>neuroimaging</keyword><keyword>human</keyword><keyword>education</keyword><keyword>amygdala</keyword><keyword>functional magnetic resonance imaging</keyword><keyword>hippocampus</keyword><keyword>ventromedial prefrontal cortex</keyword><keyword>insula</keyword><keyword>brain</keyword><keyword>fear</keyword><keyword>connectome</keyword><keyword>biological marker</keyword><keyword>brain region</keyword><keyword>mental disease</keyword><keyword>major depression</keyword><keyword>BOLD signal</keyword><keyword>statistical analysis</keyword><keyword>inferior temporal gyrus</keyword><keyword>learning</keyword><keyword>injury</keyword><keyword>recall</keyword><keyword>treatment response</keyword><keyword>diagnosis</keyword><keyword>conditioning</keyword><keyword>model</keyword><keyword>dorsal anterior cingulate cortex</keyword><keyword>American</keyword><keyword>college</keyword><keyword>laboratory</keyword><keyword>psychopharmacology</keyword><keyword>blood</keyword><keyword>Colored person</keyword><keyword>conditioned reflex</keyword><keyword>electrodermal response</keyword><keyword>exposure</keyword><keyword>library</keyword><keyword>marker</keyword><keyword>patient</keyword><keyword>community structure</keyword><keyword>electroconvulsive therapy</keyword></keywords><dates><year>2015</year><pub-dates><date>2015</date></pub-dates></dates><isbn>0893-133X</isbn><electronic-resource-num>10.1038/npp.2015.327</electronic-resource-num><abstract>Background: Neuroimaging investigations, along with animal data, have allowed the identification of key brain regions involved in both fear and extinction expression, notably the amygdala, the hippocampus, the insular cortex, the dorsal anterior cingulate cortex (dACC) and the ventromedial prefrontal cortex (vmPFC). Fear conditioning and extinction paradigms have been used as laboratory models to study the processes underlying fear learning and unlearning. These paradigms have shown to be of special relevance for fear-related psychopathology, such as posttraumatic stress disorder (PTSD). So far, most studies have focused on extinction learning and extinction recall and the majority of them have compared PTSD individuals to trauma-exposed controls. A key finding, which has been replicated in various studies, is that PTSD individuals fail to activate the vmPFC during extinction training and recall. The pattern of activation linked to fear learning and renewal has not been studied as extensively and has for the most part, yielded inconsistent or negative findings. Moreover, the inclusion of a non-traumatized healthy control sample has most of the time been omitted. Here, we study the psychophysiological and neural correlates observed during fear acquisition and fear renewal in three distinct cohorts differing on trauma exposure and diagnosis status. Methods: Twenty-one healthy individuals never exposed to trauma (Healthy Controls; HC), sixteen trauma-exposed non-PTSD individuals (TENP) and eighteen trauma-exposed individuals with a PTSD diagnosis (PTSD) were recruited. All participants underwent a two-day fear conditioning and extinction protocol in the fMRI scanner. The fear-conditioning phase occurred on day 1 where three colored lamps were presented in one context (i.e. library or office), two of which were partially reinforced with the delivery of a finger shock. This was then followed by an extinction learning phase in a second context. On Day 2, extinction memory recall was first tested in the extinction context and fear renewal was then assessed in the fear conditioning context. The analyses presented here focus on both conditioned and unconditioned responses during conditioning and conditioned responses during fear renewal. Skin conductance responses (SCR) and blood-oxygenlevel-dependent (BOLD) signal were measured throughout all phases of the paradigm. Statistical analyses performed on demographic data revealed a main effect of age and years of education, with the HC group being slightly younger and more educated than the two other groups. Therefore, these two variables were used as covariates for all analyses. Results: For SCR, no between-group differences were observed during conditioning for the conditioned and unconditioned responses. In terms of fMRI data during the early phase of conditioning, both trauma-exposed groups (TENP and PTSD) exhibited significantly higher vmPFC activation than the HC group. During shock delivery, PTSD individuals showed significantly more vmPFC activation than the TENP group. When comparing the trials where a shock was delivered to the trials where the shock was expected but not delivered, there was significantly less dACC and insular cortex activations in the TENP group relative to both HC and PTSD cohorts. In terms of SCR findings during fear renewal, HC showed greater return of fear to both CS+s when compared to the PTSD and TENP groups. The BOLD data revealed significantly greater deactivation of the vmPFC to the non-extinguished cue relative to both PTSD and HC cohorts. Conclusions: Our data suggest that PTSD individuals activate more the vmPFC during fear learning and shock delivery. These data suggest that the vmPFC in PTSD is not necessarily hypoactive, but rather dysfunctional. We also showed that the TENP group had lower insular cortex and dACC activation during the shock vs. omitted shock contrast compared to both PTSD and HC cohorts. This result seems to suggest that a blunted response in these areas following trauma exposure could be a marker of resilience. When tested for renewal, the HC cohort showed a more robust return of fear in terms of SCR. The pattern was slightly different when looking at the neural correlates, with the TENP group showing the most robust deactivation of the vmPFC. Our data highlight the importance of looking at both conditioned and unconditioned responses and also illustrate how the inclusion of 3 cohorts (non-traumatized healthy controls, traumatized healthy controls and traumatized with PTSD individuals) reveals pertinent information about trauma exposure and diagnosis separately.</abstract><research-notes>1st keep&#xD;&#xD;2nd disease PTSD&#xD;&#xD;2nd exclude no data&#xD;&#xD;2nd modality t-fMRI&#xD;&#xD;2nd sample normative&#xD;&#xD;2nd sample PTSD&#xD;&#xD;N=55</research-notes><language>English</language><urls><web-urls><url>https://www.embase.com/search/results?subaction=viewrecord&amp;id=L72133314&amp;from=export</url></web-urls><text-urls><url>http://dx.doi.org/10.1038/npp.2015.327</url></text-urls></urls></record><record><database name="MyLibrary">MyLibrary</database><source-app name="Zotero">Zotero</source-app><ref-type name="Journal Article">17</ref-type><contributors><authors><author>Jorge, R.E.</author></authors></contributors><titles><title>Posttraumatic stress disorder</title><secondary-title>CONTINUUM Lifelong Learning in Neurology</secondary-title></titles><periodical><full-title>CONTINUUM Lifelong Learning in Neurology</full-title><abbr-1>CONTINUUM Lifelong Learn. Neurol.</abbr-1></periodical><pages>789-805</pages><volume>21</volume><number>3</number><issue>3</issue><keywords><keyword>posttraumatic stress disorder</keyword><keyword>review</keyword><keyword>mindfulness</keyword><keyword>human</keyword><keyword>cognitive therapy</keyword><keyword>psychotherapy</keyword><keyword>amygdala</keyword><keyword>functional magnetic resonance imaging</keyword><keyword>hippocampus</keyword><keyword>ventromedial prefrontal cortex</keyword><keyword>fear</keyword><keyword>brain region</keyword><keyword>phenotype</keyword><keyword>physiological stress</keyword><keyword>neurobiology</keyword><keyword>life event</keyword><keyword>disease classification</keyword><keyword>arousal</keyword><keyword>hypothalamus hypophysis adrenal system</keyword><keyword>pathophysiology</keyword><keyword>risk factor</keyword><keyword>brain atrophy</keyword><keyword>sertraline</keyword><keyword>structured interview</keyword><keyword>acceptance and commitment therapy</keyword><keyword>adrenergic receptor blocking agent</keyword><keyword>amitriptyline</keyword><keyword>anxiolytic agent</keyword><keyword>aripiprazole</keyword><keyword>autonomic dysfunction</keyword><keyword>avoidance behavior</keyword><keyword>behavior therapy</keyword><keyword>carbamazepine</keyword><keyword>checklist</keyword><keyword>chronic stress</keyword><keyword>clinical trial (topic)</keyword><keyword>clonidine</keyword><keyword>Diagnostic Interview Schedule</keyword><keyword>drug dose regimen</keyword><keyword>drug mechanism</keyword><keyword>DSM-5</keyword><keyword>duloxetine</keyword><keyword>epidemiological data</keyword><keyword>feedback system</keyword><keyword>fluoxetine</keyword><keyword>genetic risk</keyword><keyword>guanfacine</keyword><keyword>imipramine</keyword><keyword>lithium</keyword><keyword>long term exposure</keyword><keyword>meta analysis (topic)</keyword><keyword>mindfulness based cognitive therapy</keyword><keyword>mirtazapine</keyword><keyword>monoamine oxidase inhibitor</keyword><keyword>mood stabilizer</keyword><keyword>neuroleptic agent</keyword><keyword>olanzapine</keyword><keyword>paroxetine</keyword><keyword>phenelzine</keyword><keyword>phenomenology</keyword><keyword>prazosin</keyword><keyword>prevalence</keyword><keyword>prognosis</keyword><keyword>prolonged exposure therapy</keyword><keyword>psychodynamic psychotherapy</keyword><keyword>quetiapine</keyword><keyword>randomized controlled trial (topic)</keyword><keyword>risperidone</keyword><keyword>serotonin noradrenalin reuptake inhibitor</keyword><keyword>serotonin uptake inhibitor</keyword><keyword>stress inoculation</keyword><keyword>systematic desensitization</keyword><keyword>topiramate</keyword><keyword>tricyclic antidepressant agent</keyword><keyword>unindexed drug</keyword><keyword>valproate semisodium</keyword><keyword>valproic acid</keyword><keyword>venlafaxine</keyword><keyword>virtual reality exposure therapy</keyword></keywords><dates><year>2015</year><pub-dates><date>2015</date></pub-dates></dates><isbn>1538-6899</isbn><electronic-resource-num>10.1212/01.CON.0000466667.20403.b1</electronic-resource-num><abstract>The objectives of this article are to update the reader on the current definition and diagnostic assessment of posttraumatic stress disorder (PTSD) and to describe its clinical characteristics, discuss its epidemiology and pathophysiologic aspects, as well as to summarize the current therapeutic options for PTSD. Recent Findings: The new nomenclature of the Diagnostic and Statistical Manual of Mental Disorders, Fifth Edition (DSM-5) includes 20 PTSD symptoms clustered into four symptomatic domains: intrusive symptoms, active avoidance, disturbed emotional states, and alterations of arousal and reactivity. Diagnostic structured interviews and severity scales have been updated in order to address this recent revision. It is also recognized that the neural circuits whose disruption might explain the genesis of PTSD symptoms, although overlapping, may be different between these four domains, a fact that may inform new biologically based phenotypes with prognostic and therapeutic implications. During the past years, there has been active research into the different factors influencing vulnerability and resilience to stress, including the effect of genetic and epigenetic variations. The neural circuits involved in the processing of threatening stimuli have been studied in patients with PTSD through paradigms inspired in animal research. These studies suggest that patients with PTSD have difficulty discriminating danger from safety cues and have problems suppressing fear in the presence of safety cues. Functional MRI (fMRI) studies suggest that the increased amygdala activation observed in these patients results from abnormal modulatory input from the ventromedial prefrontal cortex. Structural brain abnormalities, on the other hand, have been more consistently identified in the hippocampus. Prolonged exposure therapy and cognitive reprocessing are the interventions that have the more extensive validation of their psychotherapeutic efficacy. Medications are modestly more effective than placebo to treat PTSD symptoms, and selective serotonin reuptake inhibitors (SSRIs) are considered a safe initial choice. Use of combined strategies including pharmacologic modulation of fear processing is an area of active research. Summary: PTSD is a frequent psychopathologic condition with a lifetime prevalence that is close to 10%. In the past few years, there have been significant advances in the definition of the disorder, in elucidating the neurobiology of vulnerability and resilience, and in developing new treatment alternatives.</abstract><research-notes>1st exclude review</research-notes><language>English</language><urls><web-urls><url>https://www.embase.com/search/results?subaction=viewrecord&amp;id=L604749385&amp;from=export</url></web-urls><text-urls><url>http://dx.doi.org/10.1212/01.CON.0000466667.20403.b1</url><url>http://dx.doi.org/10.1212/01.CON.0000466667.20403.b1</url><url>http://dx.doi.org/10.1212/01.CON.0000466667.20403.b1</url><url>http://dx.doi.org/10.1212/01.CON.0000466667.20403.b1</url><url>http://dx.doi.org/10.1212/01.CON.0000466667.20403.b1</url><url>http://dx.doi.org/10.1212/01.CON.0000466667.20403.b1</url><url>http://dx.doi.org/10.1212/01.CON.0000466667.20403.b1</url><url>http://dx.doi.org/10.1212/01.CON.0000466667.20403.b1</url></text-urls></urls></record><record><database name="MyLibrary">MyLibrary</database><source-app name="Zotero">Zotero</source-app><ref-type name="Journal Article">17</ref-type><contributors><authors><author>Alexander-Bloch, A.</author></authors></contributors><titles><title>Developmental vulnerability from disrupted developmental modularity: A longitudinal MRI study of synchronized cortical maturation in typical development and childhood-onset schizophrenia</title><secondary-title>Neuropsychopharmacology</secondary-title></titles><periodical><full-title>Neuropsychopharmacology</full-title><abbr-1>Neuropsychopharmacology</abbr-1></periodical><pages>S100-S101</pages><volume>39</volume><number>(Alexander-Bloch A.) University of California at Los Angeles, New York, NY, United States</number><issue>(Alexander-Bloch A.) University of California at Los Angeles, New York, NY, United States</issue><keywords><keyword>adult</keyword><keyword>human</keyword><keyword>sleep</keyword><keyword>schizophrenia</keyword><keyword>methodology</keyword><keyword>aging</keyword><keyword>functional magnetic resonance imaging</keyword><keyword>imaging</keyword><keyword>child</keyword><keyword>mild cognitive impairment</keyword><keyword>brain</keyword><keyword>topography</keyword><keyword>brain region</keyword><keyword>aged</keyword><keyword>electroencephalogram</keyword><keyword>nerve cell plasticity</keyword><keyword>nuclear magnetic resonance imaging</keyword><keyword>temporal cortex</keyword><keyword>cortical thickness (brain)</keyword><keyword>statistical analysis</keyword><keyword>normal human</keyword><keyword>analysis of variance</keyword><keyword>pipeline</keyword><keyword>gene expression</keyword><keyword>pathophysiology</keyword><keyword>risk factor</keyword><keyword>college</keyword><keyword>diseases</keyword><keyword>hypothesis</keyword><keyword>psychopharmacology</keyword><keyword>childhood</keyword><keyword>control group</keyword><keyword>patient</keyword><keyword>population</keyword><keyword>statistical significance</keyword><keyword>amyloid</keyword><keyword>breathing</keyword><keyword>cell stress</keyword><keyword>density</keyword><keyword>global change</keyword><keyword>hypoxemia</keyword><keyword>night sleep</keyword><keyword>posterior parietal cortex</keyword><keyword>recording</keyword><keyword>sleep disorder</keyword><keyword>sleep disordered breathing</keyword><keyword>sleep parameters</keyword><keyword>Student t test</keyword><keyword>acceleration</keyword><keyword>algorithm</keyword><keyword>community structure</keyword><keyword>computer</keyword><keyword>deceleration</keyword><keyword>empiricism</keyword><keyword>environment</keyword><keyword>maturation</keyword><keyword>negative syndrome</keyword><keyword>positive syndrome</keyword><keyword>sibling</keyword><keyword>symptomatology</keyword><keyword>thickness</keyword></keywords><dates><year>2014</year><pub-dates><date>2014</date></pub-dates></dates><isbn>0893-133X</isbn><electronic-resource-num>10.1038/npp.2014.279</electronic-resource-num><abstract>Background: The brain's functional and anatomical modularity may confer resilience to environmental stressors. Modular systems are built from semi-autonomous subsystems (modules), with greater within-module connectivity compared to between-module connectivity. This property is central to systems from gene expression networks to computers. In whole brain networks, fMRI studies have demonstrated modules of increased inter-regional functional connectivity within the brain, while longitudinal structural imaging studies have demonstrated developmental modules of synchronized growth between regions during typical development. Both theoretical and empirical studies indicate that more modular systems are better able to adapt and to survive to changing developmental environments with multiple developmental stressors, suggesting the hypothesis that decreased brain modularity could represent a risk factor for developmental diseases including schizophrenia. It has previously been suggested that schizophrenia is a disease of dysmodularity, both in a functional and in an anatomical sense. We have demonstrated decreased modularity and altered modular community structure in childhood-onset schizophrenia (COS), using resting-state fMRI to show disproportionately decreased short-distance, within-module functional connectivity. Here, we use longitudinal measures of cortical thickness acquired in COS to demonstrate developmental dysmodularity. The cingulofronto- temporal module, composed of cortical regions whose thickness develops synchronously in typical development, disproportionately contains regions of cortex that demonstrate altered trajectories of thickness maturation in COS. To assess their clinical relevance, we relate these alterations to correlations between positive and negative symptoms and cortical thickness within the COS population. Methods: We acquired 525 longitudinal structural MRI scans from 208 subjects (100 COS), in the age range of 10-30, using a single 1.5T GE scanner in Bethesda, MD. MNI's CIVET pipeline estimated thickness at ∼80,000 cortical regions. Statistical analysis was performed in R using a nonparametric local smoothing technique, penalized splines, to fit maturational trajectories at every region. Essentially, thickness was estimated as a non-linear function of age across the cortex. In both COS and typical development, regions were clustered into developmental modules using a k-means algorithm, with modules defined as regions with highly similar maturational trajectories of cortical thickness. Statistically, we tested the hypotheses that the maturational trajectory of cortical thickness is altered in COS, in each brain region; in addition, we tested for group differences in the inter-regional modular structure of synchronized growth. Finally, using the Scale for the Assessment of Positive Symptoms (SAPS) and Negative Symptoms (SANS) acquired in the patient sample, we tested for correlations between positive and negative symptomatology and cortical thickness in COS, relating these correlations with alterations in modular structure described above. Results: As has previously documented using different methodologies, most cortical brain regions showed monotonically decreasing cortical thickness in this age range, although there was significant variability between regions in the rate, acceleration and deceleration of cortical thickness changes. Five developmental modules of synchronized cortical growth were isolated in typical development, composed of brain regions with similar maturational trajectories. A distributed group of brain regions showed altered maturational trajectories in COS compared to typical development, specifically a relatively steep decline in thickness in the age range 10-20 (Po.05, FDR-corrected for 80,000 multiple comparisons). These regions included inferior frontal, cingulate and medial temporal cortex. Moreover, these regions were found disproportionately within a single module of synchronized cortical trajectories in typical development. Finally, while controlling for the non-linear affect of age, a similarly-distributed group of brain regions showed significant correlations with SAPS scores within the COS population (Po.05, FDR-corrected). Surprisingly, 95% of these correlations were positive, with increases in cortical thickness observed in direct proportion to increases in positive symptoms, possibly indicative of a compensatory mechanism in the context of overall decreased cortical thickness in the patient population. While correlations with SANS scores did not meet stringent criteria for statistical significance, regions defined with an exploratory threshold (Po.05, uncorrected) showed 90% negative correlations with cortical thickness, suggesting specific relationships with cortical thickness for positive and negative symptoms respectively. Conclusions: In COS, alterations in cortical thickness maturation appear to target or disrupt growth within a particular developmental module, the cingulo-frontal-temporal module. These findings support previous work demonstrating disrupted modularity in fMRI functional connectivity networks in schizophrenia. There is ample theoretical and empirical support for the notion that modularity facilitates the construction, development and evolution of complex systems under environmental pressure. Because of its developmental ramifications, modularity is a property of brain networks of particular interest in the study of schizophrenia and its relationship with developmental stress. In ongoing studies, we test for altered developmental modularity in the healthy siblings of patients with COS and between high- and low-stress groups of healthy subjects.</abstract><research-notes>1st exclude sample</research-notes><language>English</language><urls><web-urls><url>https://www.embase.com/search/results?subaction=viewrecord&amp;id=L71714158&amp;from=export</url></web-urls><text-urls><url>http://dx.doi.org/10.1038/npp.2014.279</url></text-urls></urls></record><record><database name="MyLibrary">MyLibrary</database><source-app name="Zotero">Zotero</source-app><ref-type name="Journal Article">17</ref-type><contributors><authors><author>Duval, E.</author><author>Wang, X.</author><author>Cotton, A.</author><author>Xie, H.</author><author>Ramanujam, V.</author><author>Ho, S.</author><author>Brickman, K.</author><author>Tamburrino, M.</author><author>McLean, S.</author><author>Liberzon, I.</author></authors></contributors><titles><title>Neural mechanisms underlying emotion modulation during recovery from acute stress</title><secondary-title>Neuropsychopharmacology</secondary-title></titles><periodical><full-title>Neuropsychopharmacology</full-title><abbr-1>Neuropsychopharmacology</abbr-1></periodical><pages>S256-S257</pages><volume>39</volume><number>(Duval E.; Wang X.; Cotton A.; Xie H.; Ramanujam V.; Ho S.; Brickman K.; Tamburrino M.; McLean S.; Liberzon I.) University of Michigan Health System, Ann Arbor, MI, United States</number><issue>(Duval E.; Wang X.; Cotton A.; Xie H.; Ramanujam V.; Ho S.; Brickman K.; Tamburrino M.; McLean S.; Liberzon I.) University of Michigan Health System, Ann Arbor, MI, United States</issue><keywords><keyword>posttraumatic stress disorder</keyword><keyword>neuroimaging</keyword><keyword>adolescent</keyword><keyword>adult</keyword><keyword>human</keyword><keyword>risk</keyword><keyword>schizophrenia</keyword><keyword>methodology</keyword><keyword>psychiatry</keyword><keyword>health</keyword><keyword>functional magnetic resonance imaging</keyword><keyword>imaging</keyword><keyword>prefrontal cortex</keyword><keyword>emotion</keyword><keyword>insula</keyword><keyword>brain</keyword><keyword>sex chromosome</keyword><keyword>fear</keyword><keyword>adolescence</keyword><keyword>female</keyword><keyword>male</keyword><keyword>brain region</keyword><keyword>mental disease</keyword><keyword>phenotype</keyword><keyword>resting state network</keyword><keyword>brain development</keyword><keyword>neurobiology</keyword><keyword>nuclear magnetic resonance imaging</keyword><keyword>anterior cingulate</keyword><keyword>brain size</keyword><keyword>sex difference</keyword><keyword>gray matter</keyword><keyword>brain function</keyword><keyword>gender</keyword><keyword>cerebellum</keyword><keyword>anxiety disorder</keyword><keyword>putamen</keyword><keyword>analysis of variance</keyword><keyword>parietal cortex</keyword><keyword>mouse</keyword><keyword>injury</keyword><keyword>gene</keyword><keyword>acute stress</keyword><keyword>risk factor</keyword><keyword>postcentral gyrus</keyword><keyword>posterior cingulate</keyword><keyword>stria terminalis</keyword><keyword>survivor</keyword><keyword>modulation</keyword><keyword>wild type</keyword><keyword>periaqueductal gray matter</keyword><keyword>college</keyword><keyword>diseases</keyword><keyword>gene dosage</keyword><keyword>hypothesis</keyword><keyword>karyotype 47,XXY</keyword><keyword>psychopharmacology</keyword><keyword>marker</keyword><keyword>childhood</keyword><keyword>etiology</keyword><keyword>patient</keyword><keyword>psychosis</keyword><keyword>checklist</keyword><keyword>Student t test</keyword><keyword>negative syndrome</keyword><keyword>positive syndrome</keyword><keyword>sibling</keyword><keyword>emergency ward</keyword><keyword>motor vehicle</keyword><keyword>processing</keyword><keyword>accuracy</keyword><keyword>anatomical variation</keyword><keyword>brain tissue</keyword><keyword>cholinergic receptor stimulating agent</keyword><keyword>chromosome number</keyword><keyword>forebrain</keyword><keyword>implantable cardioverter defibrillator</keyword><keyword>karyotype</keyword><keyword>Klinefelter syndrome</keyword><keyword>medial amygdala</keyword><keyword>monosomy</keyword><keyword>mosaicism</keyword><keyword>ovary</keyword><keyword>parent</keyword><keyword>sex hormone</keyword><keyword>thalamus nucleus</keyword><keyword>X chromosome</keyword><keyword>handedness</keyword><keyword>multidimensional scaling</keyword></keywords><dates><year>2014</year><pub-dates><date>2014</date></pub-dates></dates><isbn>0893-133X</isbn><electronic-resource-num>10.1038/npp.2014.280</electronic-resource-num><abstract>Background: Acute stress and trauma can lead to the development of serious mental illness including posttraumatic stress disorder and depression. Previous findings suggest that stronger emotion modulation abilities and less threat processing are linked to recovery from acute stress. Recent studies indicate that stressful or traumatic experiences can rapidly alter brain function in the days after a traumatic event, leading to changes in emotional processing. However, little is known about the specific neural changes associated with recovery from acute stress or trauma. We address this gap by studying brain activation associated with emotional threat processing and modulation at two time points (within 10 days and at 3 months) following a motor vehicle collision (MVC). We hypothesized that brain regions involved in emotion modulation (e.g. dorsal prefrontal cortex) would become more active over time, in the context of recovery from MVC. Methods: Thirty-six adult MVC survivors were recruited from an Emergency Department. To assess changes in brain function following acute stress, participants completed a novel task, the Shifted-Attention Emotion Appraisal Task (SEAT), to examine activation in regions associated with attention and emotion modulation of threat. During SEAT, participants viewed pictures of affective faces superimposed on buildings, and responded to one of three questions on each trial: 1) the face gender (male/female) to probe implicit emotional processing; 2) whether the scene was inside or outside to probe attention modulation of emotion; and 3) whether they liked or disliked the face to probe emotional appraisal. SEAT was completed during fMRI scanning at two time points (within 10 days and at 3 months) following MVC to examine neural changes associated with recovery from acute stress over time. Acute stress symptoms were measured with the PTSD Checklist (PCL)-Stressor version at each time point. Results: Within 10 days after MVC, brain regions involved in threat processing (anterior cingulate cortex and insula) were activated during emotional appraisal (ps&lt;.05 SVC). During emotion modulation, regions involved in regulating attention and emotional reactivity (dorsal prefrontal cortex, superior parietal cortex) were activated (ps&lt;.05 SVC). Twenty participants went on to repeat SEAT three months after the MVC. PCL scores for these subjects decreased from the initial assessment (36±13) to 3 months later (27±12; paired t-test, p&lt;.05), with no participants meeting criteria for PTSD. Changes in brain function revealed increased activation in dorsal prefrontal cortex over time during both emotion appraisal and emotion modulation tasks (ps&lt;.05 SVC). Conclusions: Results suggest that these MVC survivors modulated threat reactivity while experiencing acute traumatic stress. Moreover, activation in dorsal prefrontal cortex, a region involved in emotion modulation, increased over time in the context of recovery from acute stress. These findings suggest that dorsal prefrontal cortex regions may play an important role in resilience and recovery from acute stress/trauma.</abstract><research-notes>1st keep&#xD;&#xD;2nd exclude no data</research-notes><language>English</language><urls><web-urls><url>https://www.embase.com/search/results?subaction=viewrecord&amp;id=L71714391&amp;from=export</url></web-urls><text-urls><url>http://dx.doi.org/10.1038/npp.2014.280</url><url>http://dx.doi.org/10.1038/npp.2014.280</url></text-urls></urls></record><record><database name="MyLibrary">MyLibrary</database><source-app name="Zotero">Zotero</source-app><ref-type name="Journal Article">17</ref-type><contributors><authors><author>Bolwerk, A.</author><author>Mack-Andrick, J.</author><author>Lang, F.R.</author><author>Dörfler, A.</author><author>Maihöfner, C.</author></authors></contributors><titles><title>How art changes your brain: Differential effects of visual art production and cognitive art evaluation on functional brain connectivity</title><secondary-title>PLoS ONE</secondary-title></titles><periodical><full-title>PLoS ONE</full-title><abbr-1>PLoS ONE</abbr-1></periodical><volume>9</volume><number>7</number><issue>7</issue><keywords><keyword>default mode network</keyword><keyword>adult</keyword><keyword>human</keyword><keyword>randomized controlled trial</keyword><keyword>functional magnetic resonance imaging</keyword><keyword>visual cortex</keyword><keyword>controlled study</keyword><keyword>female</keyword><keyword>human experiment</keyword><keyword>male</keyword><keyword>article</keyword><keyword>brain region</keyword><keyword>aged</keyword><keyword>frontal cortex</keyword><keyword>rating scale</keyword><keyword>middle aged</keyword><keyword>brain function</keyword><keyword>parietal cortex</keyword><keyword>posterior cingulate</keyword><keyword>right handedness</keyword><keyword>sensorimotor cortex</keyword><keyword>left hemisphere</keyword><keyword>art</keyword><keyword>cognitive art evaluation</keyword><keyword>Resilience Scale 11</keyword><keyword>visual art production</keyword></keywords><dates><year>2014</year><pub-dates><date>2014</date></pub-dates></dates><isbn>1932-6203</isbn><electronic-resource-num>10.1371/journal.pone.0101035</electronic-resource-num><abstract>Visual art represents a powerful resource for mental and physical well-being. However, little is known about the underlying effects at a neural level. A critical question is whether visual art production and cognitive art evaluation may have different effects on the functional interplay of the brain's default mode network (DMN). We used fMRI to investigate the DMN of a non-clinical sample of 28 post-retirement adults (63.71 years ±3.52 SD) before (T0) and after (T1) weekly participation in two different 10-week-long art interventions. Participants were randomly assigned to groups stratified by gender and age. In the visual art production group 14 participants actively produced art in an art class. In the cognitive art evaluation group 14 participants cognitively evaluated artwork at a museum. The DMN of both groups was identified by using a seed voxel correlation analysis (SCA) in the posterior cingulated cortex (PCC/preCUN). An analysis of covariance (ANCOVA) was employed to relate fMRI data to psychological resilience which was measured with the brief German counterpart of the Resilience Scale (RS-11). We observed that the visual art production group showed greater spatial improvement in functional connectivity of PCC/preCUN to the frontal and parietal cortices from T0 to T1 than the cognitive art evaluation group. Moreover, the functional connectivity in the visual art production group was related to psychological resilience (i.e., stress resistance) at T1. Our findings are the first to demonstrate the neural effects of visual art production on psychological resilience in adulthood. © 2014 Bolwerk et al.</abstract><research-notes>1st keep (but maybe exclude for normative sample)&#xD;&#xD;2nd disease PTSD&#xD;&#xD;2nd modality rs-fMRI&#xD;&#xD;2nd sample normative&#xD;&#xD;3rd note increased DMN rsFC with resiliency&#xD;&#xD;3rd resiliency TT&#xD;&#xD;l_pmc &amp;nbsp; &amp;nbsp;-6 &amp;nbsp; &amp;nbsp;10 &amp;nbsp; &amp;nbsp;62&#xD;&#xD;r_pmc &amp;nbsp; &amp;nbsp;5 &amp;nbsp; &amp;nbsp;15 &amp;nbsp; &amp;nbsp;60&#xD;&#xD;l_pmc &amp;nbsp; &amp;nbsp;-35 &amp;nbsp; &amp;nbsp;12 &amp;nbsp; &amp;nbsp;53&#xD;&#xD;r_pmc &amp;nbsp; &amp;nbsp;8 &amp;nbsp; &amp;nbsp;33 &amp;nbsp; &amp;nbsp;51&#xD;&#xD;l_mpfc &amp;nbsp; &amp;nbsp;-31 &amp;nbsp; &amp;nbsp;26 &amp;nbsp; &amp;nbsp;46&#xD;&#xD;l_mpfc &amp;nbsp; &amp;nbsp;-14 &amp;nbsp; &amp;nbsp;32 &amp;nbsp; &amp;nbsp;49&#xD;&#xD;l_mpfc &amp;nbsp; &amp;nbsp;-7 &amp;nbsp; &amp;nbsp;45 &amp;nbsp; &amp;nbsp;45&#xD;&#xD;r_mpfc_to_dlpfc &amp;nbsp; &amp;nbsp;51 &amp;nbsp; &amp;nbsp;16 &amp;nbsp; &amp;nbsp;24&#xD;&#xD;r_mpfc_to_dlpfc &amp;nbsp; &amp;nbsp;6 &amp;nbsp; &amp;nbsp;51 &amp;nbsp; &amp;nbsp;31&#xD;&#xD;l_mpfc_to_dlpfc &amp;nbsp; &amp;nbsp;-4 &amp;nbsp; &amp;nbsp;54 &amp;nbsp; &amp;nbsp;26&#xD;&#xD;r_mpfc_to_dlpfc &amp;nbsp; &amp;nbsp;24 &amp;nbsp; &amp;nbsp;40 &amp;nbsp; &amp;nbsp;35&#xD;&#xD;r_vpfc &amp;nbsp; &amp;nbsp;30 &amp;nbsp; &amp;nbsp;53 &amp;nbsp; &amp;nbsp;6&#xD;&#xD;l_vpfc &amp;nbsp; &amp;nbsp;-11 &amp;nbsp; &amp;nbsp;60 &amp;nbsp; &amp;nbsp;21&#xD;&#xD;l_vlpfc &amp;nbsp; &amp;nbsp;-52 &amp;nbsp; &amp;nbsp;21 &amp;nbsp; &amp;nbsp;18&#xD;&#xD;r_vlpfc &amp;nbsp; &amp;nbsp;43 &amp;nbsp; &amp;nbsp;28 &amp;nbsp; &amp;nbsp;-2&#xD;&#xD;l_vlpfc &amp;nbsp; &amp;nbsp;-47 &amp;nbsp; &amp;nbsp;35 &amp;nbsp; &amp;nbsp;0&#xD;&#xD;l_ACC &amp;nbsp; &amp;nbsp;-1 &amp;nbsp; &amp;nbsp;48 &amp;nbsp; &amp;nbsp;8&#xD;&#xD;l_stg &amp;nbsp; &amp;nbsp;-49 &amp;nbsp; &amp;nbsp;-53 &amp;nbsp; &amp;nbsp;21&#xD;&#xD;r_stg &amp;nbsp; &amp;nbsp;50 &amp;nbsp; &amp;nbsp;-53 &amp;nbsp; &amp;nbsp;19&#xD;&#xD;r_mtg &amp;nbsp; &amp;nbsp;56 &amp;nbsp; &amp;nbsp;-32 &amp;nbsp; &amp;nbsp;-3&#xD;&#xD;l_ipl &amp;nbsp; &amp;nbsp;-46 &amp;nbsp; &amp;nbsp;-38 &amp;nbsp; &amp;nbsp;39&#xD;&#xD;r_ipl &amp;nbsp; &amp;nbsp;59 &amp;nbsp; &amp;nbsp;-24 &amp;nbsp; &amp;nbsp;32&#xD;&#xD;l_ipl &amp;nbsp; &amp;nbsp;-39 &amp;nbsp; &amp;nbsp;-47 &amp;nbsp; &amp;nbsp;41&#xD;&#xD;r_pcc &amp;nbsp; &amp;nbsp;14 &amp;nbsp; &amp;nbsp;-37 &amp;nbsp; &amp;nbsp;23&#xD;&#xD;l_pcc &amp;nbsp; &amp;nbsp;-8 &amp;nbsp; &amp;nbsp;-29 &amp;nbsp; &amp;nbsp;22&#xD;&#xD;r_ins &amp;nbsp; &amp;nbsp;36 &amp;nbsp; &amp;nbsp;-5 &amp;nbsp; &amp;nbsp;22&#xD;&#xD;r_pmc &amp;nbsp; &amp;nbsp;20 &amp;nbsp; &amp;nbsp;-1 &amp;nbsp; &amp;nbsp;58&#xD;&#xD;l_mpfc &amp;nbsp; &amp;nbsp;-17 &amp;nbsp; &amp;nbsp;33 &amp;nbsp; &amp;nbsp;42&#xD;&#xD;r_mpfc &amp;nbsp; &amp;nbsp;6 &amp;nbsp; &amp;nbsp;48 &amp;nbsp; &amp;nbsp;41&#xD;&#xD;l_mpfc &amp;nbsp; &amp;nbsp;-10 &amp;nbsp; &amp;nbsp;36 &amp;nbsp; &amp;nbsp;50&#xD;&#xD;r_mpfc &amp;nbsp; &amp;nbsp;5 &amp;nbsp; &amp;nbsp;34 &amp;nbsp; &amp;nbsp;51&#xD;&#xD;r_mpfc_to_dlpfc &amp;nbsp; &amp;nbsp;24 &amp;nbsp; &amp;nbsp;41 &amp;nbsp; &amp;nbsp;36&#xD;&#xD;l_mpfc_to_dlpfc &amp;nbsp; &amp;nbsp;-6 &amp;nbsp; &amp;nbsp;56 &amp;nbsp; &amp;nbsp;27&#xD;&#xD;r_mpfc_to_dlpfc &amp;nbsp; &amp;nbsp;13 &amp;nbsp; &amp;nbsp;57 &amp;nbsp; &amp;nbsp;27&#xD;&#xD;r_mpfc_to_dlpfc &amp;nbsp; &amp;nbsp;5 &amp;nbsp; &amp;nbsp;50 &amp;nbsp; &amp;nbsp;31&#xD;&#xD;r_vlpfc &amp;nbsp; &amp;nbsp;50 &amp;nbsp; &amp;nbsp;19 &amp;nbsp; &amp;nbsp;23&#xD;&#xD;l_vlpfc &amp;nbsp; &amp;nbsp;-51 &amp;nbsp; &amp;nbsp;24 &amp;nbsp; &amp;nbsp;15&#xD;&#xD;r_pcc &amp;nbsp; &amp;nbsp;4 &amp;nbsp; &amp;nbsp;-60 &amp;nbsp; &amp;nbsp;9&#xD;&#xD;r_stg &amp;nbsp; &amp;nbsp;49 &amp;nbsp; &amp;nbsp;-52 &amp;nbsp; &amp;nbsp;17&#xD;&#xD;l_stg &amp;nbsp; &amp;nbsp;-49 &amp;nbsp; &amp;nbsp;-53 &amp;nbsp; &amp;nbsp;23&#xD;&#xD;r_stg &amp;nbsp; &amp;nbsp;62 &amp;nbsp; &amp;nbsp;-17 &amp;nbsp; &amp;nbsp;0&#xD;&#xD;r_mtg &amp;nbsp; &amp;nbsp;58 &amp;nbsp; &amp;nbsp;-29 &amp;nbsp; &amp;nbsp;0&#xD;&#xD;r_sog &amp;nbsp; &amp;nbsp;34 &amp;nbsp; &amp;nbsp;-75 &amp;nbsp; &amp;nbsp;24&#xD;&#xD;N=28</research-notes><language>English</language><urls><web-urls><url>https://www.embase.com/search/results?subaction=viewrecord&amp;id=L373444616&amp;from=export</url></web-urls><text-urls><url>http://dx.doi.org/10.1371/journal.pone.0101035</url></text-urls></urls></record><record><database name="MyLibrary">MyLibrary</database><source-app name="Zotero">Zotero</source-app><ref-type name="Journal Article">17</ref-type><contributors><authors><author>Thom, N.J.</author><author>Johnson, D.C.</author><author>Flagan, T.</author><author>Simmons, A.N.</author><author>Kotturi, S.A.</author><author>Van Orden, K.F.</author><author>Potterat, E.G.</author><author>Swain, J.L.</author><author>Paulus, M.P.</author></authors></contributors><titles><title>Detecting emotion in others: increased insula and decreased medial prefrontal cortex activation during emotion processing in elite adventure racers.</title><secondary-title>Social cognitive and affective neuroscience</secondary-title></titles><periodical><full-title>Social cognitive and affective neuroscience</full-title><abbr-1>Soc Cogn Affect Neurosci</abbr-1></periodical><pages>225-231</pages><volume>9</volume><number>2</number><issue>2</issue><keywords><keyword>Brain</keyword><keyword>Brain Mapping</keyword><keyword>Female</keyword><keyword>Humans</keyword><keyword>Magnetic Resonance Imaging</keyword><keyword>Male</keyword><keyword>Neuropsychological Tests</keyword><keyword>Photic Stimulation</keyword><keyword>Adult</keyword><keyword>Cerebral Cortex</keyword><keyword>Prefrontal Cortex</keyword><keyword>Emotions</keyword><keyword>Task Performance and Analysis</keyword><keyword>Face</keyword><keyword>Pattern Recognition, Visual</keyword><keyword>adult</keyword><keyword>human</keyword><keyword>perception</keyword><keyword>face</keyword><keyword>Facial Expression</keyword><keyword>functional magnetic resonance imaging</keyword><keyword>prefrontal cortex</keyword><keyword>resilience</keyword><keyword>emotion</keyword><keyword>insula</keyword><keyword>Cerebral Cortex/*physiology</keyword><keyword>Prefrontal Cortex/*physiology</keyword><keyword>Brain/physiology</keyword><keyword>brain</keyword><keyword>*Emotions</keyword><keyword>*Facial Expression</keyword><keyword>interoception</keyword><keyword>Pattern Recognition, Visual/*physiology</keyword><keyword>*Athletes</keyword><keyword>athlete</keyword><keyword>emotion detection</keyword><keyword>Professional Competence</keyword><keyword>Social Perception</keyword><keyword>female</keyword><keyword>male</keyword><keyword>article</keyword><keyword>brain cortex</keyword><keyword>brain mapping</keyword><keyword>neuropsychological test</keyword><keyword>nuclear magnetic resonance imaging</keyword><keyword>task performance</keyword><keyword>physiology</keyword><keyword>facial expression</keyword><keyword>pattern recognition</keyword><keyword>photostimulation</keyword><keyword>professional competence</keyword><keyword>Resilience (Psychological)</keyword><keyword>Functional Magnetic Resonance Imaging</keyword><keyword>Insula</keyword><keyword>Medial Prefrontal Cortex</keyword><keyword>Athletes</keyword><keyword>Emotion Recognition</keyword><keyword>neuroscience model</keyword></keywords><dates><year>2014</year><pub-dates><date>2014</date></pub-dates></dates><isbn>1749-5024</isbn><electronic-resource-num>10.1093/scan/nss127</electronic-resource-num><abstract>Understanding the neural processes that characterize elite performers is a first step to develop a neuroscience model that can be used to improve performance in stressful circumstances. Adventure racers are elite athletes that operate in small teams in the context of environmental and physical extremes. In particular, awareness of team member's emotional status is critical to the team's ability to navigate high-magnitude stressors. Thus, this functional magnetic resonance imaging (fMRI) study examined the hypothesis that adventure racers would show altered emotion processing in brain areas that are important for resilience and social awareness. Elite adventure racers (n = 10) were compared with healthy volunteers (n = 12) while performing a simple emotion face-processing (modified Hariri) task during fMRI. Across three types of emotional faces, adventure racers showed greater activation in right insula, left amygdala and dorsal anterior cingulate. Additionally, compared with healthy controls adventure racers showed attenuated right medial prefrontal cortex activation. These results are consistent with previous studies showing elite performers differentially activate neural substrates underlying interoception. Thus, adventure racers differentially deploy brain resources in an effort to recognize and process the internal sensations associated with emotions in others, which could be advantageous for team-based performance under stress.</abstract><research-notes>1st exclude def resilience</research-notes><language>English</language><urls><web-urls><url>https://www.embase.com/search/results?subaction=viewrecord&amp;id=L373971175&amp;from=export</url></web-urls><text-urls><url>http://dx.doi.org/10.1093/scan/nss127</url></text-urls></urls></record><record><database name="MyLibrary">MyLibrary</database><source-app name="Zotero">Zotero</source-app><ref-type name="Journal Article">17</ref-type><contributors><authors><author>Lerer, B.</author></authors></contributors><titles><title>Abnormal response to stress
[truncated: 8,414,763 more chars]
