# Supplementary material for: Neuroimaging correlates of psychological resilience: an Open Science systematic review and meta-analysis
Source: Front Neuroimaging. 2025 May 13;4:1487888. doi: 10.3389/fnimg.2025.1487888 (PMC12106531; doi:10.3389/fnimg.2025.1487888)
Supplement: Supplementary file 2 [file Data_Sheet_2.zip]

Archive with 8 entries (7 files):
- resilience_ALL/
- resilience_ALL/rois_resilience_p001_FWE05_ALE.nii
- resilience_ALL/rois_resilience_p001_FWE05_C05_1k_ALE.nii
- resilience_ALL/rois_resilience_p001_FWE05_C05_1k_clust.nii
- resilience_ALL/rois_resilience_p001_FWE05_C05_1k_clust.txt
- resilience_ALL/rois_resilience_p001_FWE05_C05_1k_peaks.xls
- resilience_ALL/rois_resilience_p001_FWE05_P.nii
- resilience_ALL/rois_resilience_p001_FWE05_Z.nii
