# Supplementary material for: Neuroimaging correlates of psychological resilience: an Open Science systematic review and meta-analysis
Source: Front Neuroimaging. 2025 May 13;4:1487888. doi: 10.3389/fnimg.2025.1487888 (PMC12106531; doi:10.3389/fnimg.2025.1487888)
Supplement: Supplementary file 2 [file Data_Sheet_2.zip › resilience_ALL/rois_resilience_p001_FWE05_C05_1k_clust.txt]

Mask:
Reference Space               = MNI152
Dimensions                    = 91x109x91
Number of within-brain voxels = 228483
Mask Size                     = More Conservative (Smaller)

Foci:
Coordinate System             = MNI
File of foci coordinates      = rois_resilience.txt
Number of foci                = 527
Number of experiments         = 154
Total number of subjects      = 15185

ALE - Random Effects, Turkeltaub Non-Additive (HBM, 2012):
File of ALE voxels            = rois_resilience_p001_FWE05_ALE.nii
FWHM minimum value            = 8.420597669625517
FWHM median value             = 8.687683024664791
FWHM maximum value            = 9.574940482272122
Minimum ALE score             = 1.2280945E-19
Maximum ALE score             = 0.061318073

P Values: Eickhoff (HBM, 2009)
File of P values              = rois_resilience_p001_FWE05_P.nii
Minimum P value               = 5.8223283E-15

Thresholding:
Threshold Method              = Cluster-level Inference
Thresholding Value            = 0.05
Thresholding Permutations     = 1000
Cluster-Forming Method        = Uncorrected P value
Cluster-Forming Value         = 0.001
Volume > Threshold            = 8272 mm^3
Chosen min. cluster size      = 856 mm^3
Thresholded ALE image         = rois_resilience_p001_FWE05_C05_1k_ALE.nii

Cluster Analysis:
 #1: 3784 mm^3 from (-30,-18,-28) to (-16,8,-10) centered at (-23.7,-4.2,-18.9) with 1 peaks
     with a max value of 0.0566 ALE, 1.2758048E-13 P, 7.32 Z at (-24,-4,-20) 
   Labels: (Gray Matter only)
     Hemisphere: 100% Left Cerebrum
     Lobe: 84.4% Limbic Lobe, 15.6% Sub-lobar
     Gyrus: 74.2% Parahippocampal Gyrus, 13.1% Lentiform Nucleus, 9.4% Uncus
     Cell Type: 60.2% Amygdala, 16.8% Brodmann area 34, 7% Putamen, 6.1% Lateral Globus Pallidus, 5.3% Hippocampus, 4.5% Brodmann area 28

 #2: 2896 mm^3 from (10,-14,-24) to (32,2,-8) centered at (22.4,-5.7,-16.5) with 1 peaks
     with a max value of 0.0613 ALE, 5.8223283E-15 P, 7.72 Z at (22,-6,-16) 
   Labels: (Gray Matter only)
     Hemisphere: 100% Right Cerebrum
     Lobe: 72.6% Limbic Lobe, 27.4% Sub-lobar
     Gyrus: 72.6% Parahippocampal Gyrus, 19.7% Lentiform Nucleus
     Cell Type: 68.2% Amygdala, 9.6% Lateral Globus Pallidus, 6.4% Brodmann area 34, 6.4% Medial Globus Pallidus, 5.7% Brodmann area 28, 3.8% Putamen

 #3: 1592 mm^3 from (-4,36,6) to (12,50,22) centered at (4,42.9,13.8) with 2 peaks
     with a max value of 0.0319 ALE, 4.1547543E-7 P, 4.93 Z at (6,40,18) 
   Labels: (Gray Matter only)
     Hemisphere: 84.1% Right Cerebrum, 15.9% Left Cerebrum
     Lobe: 95.7% Limbic Lobe, 4.3% Frontal Lobe
     Gyrus: 87% Anterior Cingulate, 8.7% Cingulate Gyrus, 4.3% Medial Frontal Gyrus
     Cell Type: 95.7% Brodmann area 32, 4.3% Brodmann area 9


Experiment Table:
[ 3 0 0 0 0 0 0 0 0 0 0 0 0 0 0 0 0 0 1 1 0 0 0 0 0 0 0 0 0 0 0 1 0 0 0 0 0 1 0 0 0 0 0 0 1 0 0 1 1 0 1 0 0 0 1 0 0 0 1 1 0 0 0 0 0 0 0 0 0 0 0 0 0 0 0 1 0 0 0 0 0 0 0 0 0 0 0 0 0 0 0 0 0 0 1 0 0 0 0 0 0 0 0 0 0 0 0 0 0 0 0 0 2 0 0 0 0 0 0 0 0 0 0 0 0 0 0 0 0 0 0 0 0 0 1 0 0 0 0 0 1 0 0 0 0 0 0 1 0 0 0 0 1 0 ]
[ 3 0 0 0 1 0 0 0 0 0 0 0 0 1 0 0 0 0 1 1 0 0 0 0 0 0 0 0 0 0 0 1 0 0 0 0 0 1 0 0 0 0 1 0 1 0 0 0 0 0 0 0 0 0 1 0 0 0 0 0 0 0 0 1 1 0 0 0 0 0 0 0 0 0 0 0 0 0 0 0 0 0 1 1 0 0 1 0 0 0 0 0 0 1 0 0 0 0 0 0 0 0 0 0 0 0 0 0 0 0 0 0 0 0 0 0 0 0 0 0 0 0 0 0 0 0 0 0 0 0 0 0 0 0 0 0 0 0 0 0 0 0 0 0 0 0 0 0 0 0 0 0 0 0 ]
[ 0 0 0 0 0 0 0 1 0 0 0 0 0 0 1 0 0 0 0 0 0 0 0 0 0 0 0 0 1 0 0 0 0 0 0 0 0 0 0 0 0 0 0 0 0 0 0 0 0 0 0 0 0 0 0 0 0 0 0 0 0 0 0 0 0 0 0 1 0 0 0 0 0 0 0 0 0 0 0 0 1 0 0 0 0 0 0 0 0 0 0 0 0 0 0 0 0 0 0 0 0 0 0 0 0 0 1 0 0 0 0 0 0 0 0 0 0 0 0 0 0 0 0 0 0 1 0 0 1 0 0 0 0 0 0 0 0 0 0 0 0 0 0 0 0 0 0 0 1 0 0 0 0 0 ]

Contributors to cluster #1
3 foci from Leaver 2018 
1 foci from Reference=MNI  Hsu 2013 
1 foci from Reference=MNI  Wackerhagen 2020 
1 foci from Reference=MNI  Singh 2018 
1 foci from Reference=MNI  Grueschow 2021 
1 foci from Reference=MNI  Schweizer 2016 
1 foci from Reference=MNI  Hyde 2011 
1 foci from Reference=MNI  Stevens 2021 
1 foci from Reference=MNI  Ganzel 2008 
1 foci from Reference=MNI  Demers 2018 
1 foci from Reference=MNI  Britton 2005 
1 foci from Reference=MNI  Dolcos 2021 
1 foci from Reference=MNI  Sripada 2012 
1 foci from Reference=MNI  Koch 2016 
2 foci from Reference=MNI  O'Doherty 2017 
1 foci from Reference=MNI  Mechelli 2011 
1 foci from Reference=MNI  Phan 2006 
1 foci from Reference=MNI  Cropley 2016 
1 foci from Reference=MNI  Admon 2009 

Contributors to cluster #2
3 foci from Leaver 2018 
1 foci from Reference=MNI  Reynaud 2013 
1 foci from Reference=Talairach  Keynan 2019 
1 foci from Reference=MNI  Hsu 2013 
1 foci from Reference=MNI  Wackerhagen 2020 
1 foci from Reference=MNI  Singh 2018 
1 foci from Reference=MNI  Grueschow 2021 
1 foci from Reference=MNI  Zhou 2008 
1 foci from Reference=MNI  Schweizer 2016 
1 foci from Reference=MNI  Demers 2018 
1 foci from Reference=MNI  Nelson 2016 
1 foci from Reference=MNI  Nørgaard 2017 
1 foci from Reference=MNI  Felmingham 2009 
1 foci from Reference=MNI  Tseng 2015 
1 foci from Reference=MNI  Linke 2012 
1 foci from Reference=MNI  Koch 2017 

Contributors to cluster #3
1 foci from Reference=Talairach  Bolwerk 2014 
1 foci from Reference=MNI  Guo 2020 
1 foci from Reference=MNI  Amico 2011 
1 foci from Reference=Talairach  Bremner 2004 
1 foci from Reference=MNI  Kasai 2008 
1 foci from Reference=MNI  Bryant 2008 
1 foci from Reference=MNI  Borgwardt 2010 
1 foci from Reference=Talairach  Boos 2012 
1 foci from Reference=MNI  Peterson 2014 
