# Supplementary material for: Neuroimaging correlates of psychological resilience: an Open Science systematic review and meta-analysis
Source: Front Neuroimaging. 2025 May 13;4:1487888. doi: 10.3389/fnimg.2025.1487888 (PMC12106531; doi:10.3389/fnimg.2025.1487888)
Supplement: Supplementary file 2 [file Data_Sheet_2.zip › resilience_ALL/rois_resilience_p001_FWE05_C05_1k_peaks.xls]

Cluster #	x	y	z	ALE	P	Z	Label (Nearest Gray Matter within 5mm)
1	-24	-4	-20	0.056636803	1.2758048E-13	7.3164396	Left Cerebrum.Limbic Lobe.Parahippocampal Gyrus.Gray Matter.Amygdala
2	22	-6	-16	0.061318073	5.8223283E-15	7.720236	Right Cerebrum.Limbic Lobe.Parahippocampal Gyrus.Gray Matter.Amygdala
3	6	40	18	0.03194572	4.1547543E-7	4.9279747	Right Cerebrum.Limbic Lobe.Anterior Cingulate.Gray Matter.Brodmann area 32
3	0	46	10	0.031263527	6.0951845E-7	4.8525357	Left Cerebrum.Limbic Lobe.Anterior Cingulate.Gray Matter.Brodmann area 32
