# Supplementary material for: Neuroimaging correlates of psychological resilience: an Open Science systematic review and meta-analysis
Source: Front Neuroimaging. 2025 May 13;4:1487888. doi: 10.3389/fnimg.2025.1487888 (PMC12106531; doi:10.3389/fnimg.2025.1487888)
Supplement: Supplementary file 3 [file Data_Sheet_3.zip]

Archive with 210 entries (192 files):
- resilience_ALL/
- resilience_ALL/rois_resilience_p001_FWE05_ALE.nii
- resilience_ALL/rois_resilience_p001_FWE05_C05_1k_ALE.nii
- resilience_ALL/rois_resilience_p001_FWE05_C05_1k_clust.nii
- resilience_ALL/rois_resilience_p001_FWE05_C05_1k_clust.txt
- resilience_ALL/rois_resilience_p001_FWE05_C05_1k_peaks.xls
- resilience_ALL/rois_resilience_p001_FWE05_P.nii
- resilience_ALL/rois_resilience_p001_FWE05_Z.nii
- resilience_BD/
- resilience_BD/rois_resilience_BD_p001_FWE05_ALE.nii
- resilience_BD/rois_resilience_BD_p001_FWE05_C05_1k_ALE.nii
- resilience_BD/rois_resilience_BD_p001_FWE05_C05_1k_clust.nii
- resilience_BD/rois_resilience_BD_p001_FWE05_C05_1k_clust.txt
- resilience_BD/rois_resilience_BD_p001_FWE05_C05_1k_peaks.xls
- resilience_BD/rois_resilience_BD_p001_FWE05_P.nii
- resilience_BD/rois_resilience_BD_p001_FWE05_Z.nii
- resilience_MDD/
- resilience_MDDandBD/
- resilience_MDDandBD/resilience MDD BD/
- resilience_MDDandBD/resilience MDD BD/rois_resilience_combined_MDD_BD_p001_FWE05_ALE.nii
- resilience_MDDandBD/resilience MDD BD/rois_resilience_combined_MDD_BD_p001_FWE05_C05_1k_ALE.nii
- resilience_MDDandBD/resilience MDD BD/rois_resilience_combined_MDD_BD_p001_FWE05_C05_1k_clust.nii
- resilience_MDDandBD/resilience MDD BD/rois_resilience_combined_MDD_BD_p001_FWE05_C05_1k_clust.txt
- resilience_MDDandBD/resilience MDD BD/rois_resilience_combined_MDD_BD_p001_FWE05_C05_1k_peaks.xls
- resilience_MDDandBD/resilience MDD BD/rois_resilience_combined_MDD_BD_p001_FWE05_P.nii
- resilience_MDDandBD/resilience MDD BD/rois_resilience_combined_MDD_BD_p001_FWE05_Z.nii
- resilience_MDDandBD/rois_resilience_combined_MDD_BD_p001_FWE05_ALE.nii
- resilience_MDDandBD/rois_resilience_combined_MDD_BD_p001_FWE05_C05_1k_ALE.nii
- resilience_MDDandBD/rois_resilience_combined_MDD_BD_p001_FWE05_C05_1k_clust.nii
- resilience_MDDandBD/rois_resilience_combined_MDD_BD_p001_FWE05_C05_1k_clust.txt
- resilience_MDDandBD/rois_resilience_combined_MDD_BD_p001_FWE05_C05_1k_peaks.xls
- resilience_MDDandBD/rois_resilience_combined_MDD_BD_p001_FWE05_P.nii
- resilience_MDDandBD/rois_resilience_combined_MDD_BD_p001_FWE05_Z.nii
- resilience_MDDvsBD/
- resilience_MDDvsBD/rois_resilience_BD_vsMDD_p001_FWE05_C05_1k_ALE-rois_resilience_MDD_vsBD_p001_FWE05_1000per_C05_1k_ALE_10k-p01_clust.nii
- resilience_MDDvsBD/rois_resilience_BD_vsMDD_p001_FWE05_C05_1k_ALE-rois_resilience_MDD_vsBD_p001_FWE05_1000per_C05_1k_ALE_10k-p01_clust.txt
- resilience_MDDvsBD/rois_resilience_BD_vsMDD_p001_FWE05_C05_1k_ALE-rois_resilience_MDD_vsBD_p001_FWE05_1000per_C05_1k_ALE_10k-p01_peaks.xls
- resilience_MDDvsBD/rois_resilience_BD_vsMDD_p001_FWE05_C05_1k_ALE-rois_resilience_MDD_vsBD_p001_FWE05_1000per_C05_1k_ALE_10k-p01_Z.nii
- resilience_MDDvsBD/rois_resilience_BD_vsMDD_p001_FWE05_C05_1k_ALE-rois_resilience_MDD_vsBD_p001_FWE05_1000per_C05_1k_ALE_10k_P.nii
- resilience_MDDvsBD/rois_resilience_BD_vsMDD_p001_FWE05_C05_1k_ALE-rois_resilience_MDD_vsBD_p001_FWE05_1000per_C05_1k_ALE_10k_Z.nii
- resilience_MDDvsBD/rois_resilience_BD_vsMDD_p001_FWE05_C05_1k_ALE-rois_resilience_MDD_vsBD_p001_FWE05_1000per_C05_1k_ALE_ALE.nii
- resilience_MDDvsBD/rois_resilience_MDD_vsBD_p001_FWE05_1000per_C05_1k_ALE-rois_resilience_BD_vsMDD_p001_FWE05_C05_1k_ALE_10k-p01_clust.nii
- resilience_MDDvsBD/rois_resilience_MDD_vsBD_p001_FWE05_1000per_C05_1k_ALE-rois_resilience_BD_vsMDD_p001_FWE05_C05_1k_ALE_10k-p01_clust.txt
- resilience_MDDvsBD/rois_resilience_MDD_vsBD_p001_FWE05_1000per_C05_1k_ALE-rois_resilience_BD_vsMDD_p001_FWE05_C05_1k_ALE_10k-p01_peaks.xls
- resilience_MDDvsBD/rois_resilience_MDD_vsBD_p001_FWE05_1000per_C05_1k_ALE-rois_resilience_BD_vsMDD_p001_FWE05_C05_1k_ALE_10k-p01_Z.nii
- resilience_MDDvsBD/rois_resilience_MDD_vsBD_p001_FWE05_1000per_C05_1k_ALE-rois_resilience_BD_vsMDD_p001_FWE05_C05_1k_ALE_10k_P.nii
- resilience_MDDvsBD/rois_resilience_MDD_vsBD_p001_FWE05_1000per_C05_1k_ALE-rois_resilience_BD_vsMDD_p001_FWE05_C05_1k_ALE_10k_Z.nii
- resilience_MDDvsBD/rois_resilience_MDD_vsBD_p001_FWE05_1000per_C05_1k_ALE-rois_resilience_BD_vsMDD_p001_FWE05_C05_1k_ALE_ALE.nii
- resilience_MDDvsBD/rois_resilience_MDD_vsBD_p001_FWE05_1000per_C05_1k_ALE_conj_rois_resilience_BD_vsMDD_p001_FWE05_C05_1k_ALE_ALE.nii
- resilience_MDDvsBD/rois_resilience_MDD_vsBD_p001_FWE05_1000per_C05_1k_ALE_conj_rois_resilience_BD_vsMDD_p001_FWE05_C05_1k_ALE_clust.nii
- resilience_MDDvsBD/rois_resilience_MDD_vsBD_p001_FWE05_1000per_C05_1k_ALE_conj_rois_resilience_BD_vsMDD_p001_FWE05_C05_1k_ALE_clust.txt
- resilience_MDDvsBD/rois_resilience_MDD_vsBD_p001_FWE05_1000per_C05_1k_ALE_conj_rois_resilience_BD_vsMDD_p001_FWE05_C05_1k_ALE_peaks.xls
- resilience_MDDvsSZ/
- resilience_MDDvsSZ/rois_resilience_MDDvsSZ_p001_FWE05_1000per_C05_1k_ALE-rois_resilience_SZvsMDD_p001_FWE05_1000perm_C05_1k_ALE_10k-p01_clust.nii
- resilience_MDDvsSZ/rois_resilience_MDDvsSZ_p001_FWE05_1000per_C05_1k_ALE-rois_resilience_SZvsMDD_p001_FWE05_1000perm_C05_1k_ALE_10k-p01_clust.txt
- resilience_MDDvsSZ/rois_resilience_MDDvsSZ_p001_FWE05_1000per_C05_1k_ALE-rois_resilience_SZvsMDD_p001_FWE05_1000perm_C05_1k_ALE_10k-p01_peaks.xls
- resilience_MDDvsSZ/rois_resilience_MDDvsSZ_p001_FWE05_1000per_C05_1k_ALE-rois_resilience_SZvsMDD_p001_FWE05_1000perm_C05_1k_ALE_10k-p01_Z.nii
- resilience_MDDvsSZ/rois_resilience_MDDvsSZ_p001_FWE05_1000per_C05_1k_ALE-rois_resilience_SZvsMDD_p001_FWE05_1000perm_C05_1k_ALE_10k_P.nii
- resilience_MDDvsSZ/rois_resilience_MDDvsSZ_p001_FWE05_1000per_C05_1k_ALE-rois_resilience_SZvsMDD_p001_FWE05_1000perm_C05_1k_ALE_10k_Z.nii
- resilience_MDDvsSZ/rois_resilience_MDDvsSZ_p001_FWE05_1000per_C05_1k_ALE-rois_resilience_SZvsMDD_p001_FWE05_1000perm_C05_1k_ALE_ALE.nii
- resilience_MDDvsSZ/rois_resilience_SZvsMDD_p001_FWE05_1000perm_C05_1k_ALE-rois_resilience_MDDvsSZ_p001_FWE05_1000per_C05_1k_ALE_10k-p01_clust.nii
- resilience_MDDvsSZ/rois_resilience_SZvsMDD_p001_FWE05_1000perm_C05_1k_ALE-rois_resilience_MDDvsSZ_p001_FWE05_1000per_C05_1k_ALE_10k-p01_clust.txt
- resilience_MDDvsSZ/rois_resilience_SZvsMDD_p001_FWE05_1000perm_C05_1k_ALE-rois_resilience_MDDvsSZ_p001_FWE05_1000per_C05_1k_ALE_10k-p01_peaks.xls
- resilience_MDDvsSZ/rois_resilience_SZvsMDD_p001_FWE05_1000perm_C05_1k_ALE-rois_resilience_MDDvsSZ_p001_FWE05_1000per_C05_1k_ALE_10k-p01_Z.nii
- resilience_MDDvsSZ/rois_resilience_SZvsMDD_p001_FWE05_1000perm_C05_1k_ALE-rois_resilience_MDDvsSZ_p001_FWE05_1000per_C05_1k_ALE_10k_P.nii
- resilience_MDDvsSZ/rois_resilience_SZvsMDD_p001_FWE05_1000perm_C05_1k_ALE-rois_resilience_MDDvsSZ_p001_FWE05_1000per_C05_1k_ALE_10k_Z.nii
- resilience_MDDvsSZ/rois_resilience_SZvsMDD_p001_FWE05_1000perm_C05_1k_ALE-rois_resilience_MDDvsSZ_p001_FWE05_1000per_C05_1k_ALE_ALE.nii
- resilience_MDDvsSZ/rois_resilience_SZvsMDD_p001_FWE05_1000perm_C05_1k_ALE_conj_rois_resilience_MDDvsSZ_p001_FWE05_1000per_C05_1k_ALE_ALE.nii
- resilience_MDDvsSZ/rois_resilience_SZvsMDD_p001_FWE05_1000perm_C05_1k_ALE_conj_rois_resilience_MDDvsSZ_p001_FWE05_1000per_C05_1k_ALE_clust.nii
- resilience_MDDvsSZ/rois_resilience_SZvsMDD_p001_FWE05_1000perm_C05_1k_ALE_conj_rois_resilience_MDDvsSZ_p001_FWE05_1000per_C05_1k_ALE_clust.txt
- resilience_MDDvsSZ/rois_resilience_SZvsMDD_p001_FWE05_1000perm_C05_1k_ALE_conj_rois_resilience_MDDvsSZ_p001_FWE05_1000per_C05_1k_ALE_peaks.xls
- resilience_MDD/rois_resilience_MDD_p001_FWE05_1000per_ALE.nii
- resilience_MDD/rois_resilience_MDD_p001_FWE05_1000per_C05_1k_ALE.nii
- resilience_MDD/rois_resilience_MDD_p001_FWE05_1000per_C05_1k_clust.nii
- resilience_MDD/rois_resilience_MDD_p001_FWE05_1000per_C05_1k_clust.txt
- resilience_MDD/rois_resilience_MDD_p001_FWE05_1000per_C05_1k_peaks.xls
- resilience_MDD/rois_resilience_MDD_p001_FWE05_1000per_P.nii
- resilience_MDD/rois_resilience_MDD_p001_FWE05_1000per_Z.nii
- resilience_PTSD/
- resilience_PTSDandMDD/
- resilience_PTSDandMDD/rois_resilience_combined_PTSD_MDD_p001_FWE05_ALE.nii
- resilience_PTSDandMDD/rois_resilience_combined_PTSD_MDD_p001_FWE05_C05_1k_ALE.nii
- resilience_PTSDandMDD/rois_resilience_combined_PTSD_MDD_p001_FWE05_C05_1k_clust.nii
- resilience_PTSDandMDD/rois_resilience_combined_PTSD_MDD_p001_FWE05_C05_1k_clust.txt
- resilience_PTSDandMDD/rois_resilience_combined_PTSD_MDD_p001_FWE05_C05_1k_peaks.xls
- resilience_PTSDandMDD/rois_resilience_combined_PTSD_MDD_p001_FWE05_P.nii
- resilience_PTSDandMDD/rois_resilience_combined_PTSD_MDD_p001_FWE05_Z.nii
- resilience_PTSDandSZ/
- resilience_PTSDandSZ/rois_resilience_combined_PTSD_SZ_p001_FWE05_ALE.nii
- resilience_PTSDandSZ/rois_resilience_combined_PTSD_SZ_p001_FWE05_C05_1k_ALE.nii
- resilience_PTSDandSZ/rois_resilience_combined_PTSD_SZ_p001_FWE05_C05_1k_clust.nii
- resilience_PTSDandSZ/rois_resilience_combined_PTSD_SZ_p001_FWE05_C05_1k_clust.txt
- resilience_PTSDandSZ/rois_resilience_combined_PTSD_SZ_p001_FWE05_C05_1k_peaks.xls
- resilience_PTSDandSZ/rois_resilience_combined_PTSD_SZ_p001_FWE05_P.nii
- resilience_PTSDandSZ/rois_resilience_combined_PTSD_SZ_p001_FWE05_Z.nii
- resilience_PTSDvsBD/
- resilience_PTSDvsBD/rois_resilience_BDvsPTSD_p001_FWE05_C05_1k_ALE-rois_resilience_PTSDvsBD_p001_FWE05_C05_1k_ALE_10k-p01_clust.nii
- resilience_PTSDvsBD/rois_resilience_BDvsPTSD_p001_FWE05_C05_1k_ALE-rois_resilience_PTSDvsBD_p001_FWE05_C05_1k_ALE_10k-p01_clust.txt
- resilience_PTSDvsBD/rois_resilience_BDvsPTSD_p001_FWE05_C05_1k_ALE-rois_resilience_PTSDvsBD_p001_FWE05_C05_1k_ALE_10k-p01_peaks.xls
- resilience_PTSDvsBD/rois_resilience_BDvsPTSD_p001_FWE05_C05_1k_ALE-rois_resilience_PTSDvsBD_p001_FWE05_C05_1k_ALE_10k-p01_Z.nii
- resilience_PTSDvsBD/rois_resilience_BDvsPTSD_p001_FWE05_C05_1k_ALE-rois_resilience_PTSDvsBD_p001_FWE05_C05_1k_ALE_10k_P.nii
- resilience_PTSDvsBD/rois_resilience_BDvsPTSD_p001_FWE05_C05_1k_ALE-rois_resilience_PTSDvsBD_p001_FWE05_C05_1k_ALE_10k_Z.nii
- resilience_PTSDvsBD/rois_resilience_BDvsPTSD_p001_FWE05_C05_1k_ALE-rois_resilience_PTSDvsBD_p001_FWE05_C05_1k_ALE_ALE.nii
- resilience_PTSDvsBD/rois_resilience_PTSDvsBD_p001_FWE05_C05_1k_ALE-rois_resilience_BDvsPTSD_p001_FWE05_C05_1k_ALE_10k-p01_clust.nii
- resilience_PTSDvsBD/rois_resilience_PTSDvsBD_p001_FWE05_C05_1k_ALE-rois_resilience_BDvsPTSD_p001_FWE05_C05_1k_ALE_10k-p01_clust.txt
- resilience_PTSDvsBD/rois_resilience_PTSDvsBD_p001_FWE05_C05_1k_ALE-rois_resilience_BDvsPTSD_p001_FWE05_C05_1k_ALE_10k-p01_peaks.xls
- resilience_PTSDvsBD/rois_resilience_PTSDvsBD_p001_FWE05_C05_1k_ALE-rois_resilience_BDvsPTSD_p001_FWE05_C05_1k_ALE_10k-p01_Z.nii
- resilience_PTSDvsBD/rois_resilience_PTSDvsBD_p001_FWE05_C05_1k_ALE-rois_resilience_BDvsPTSD_p001_FWE05_C05_1k_ALE_10k_P.nii
- resilience_PTSDvsBD/rois_resilience_PTSDvsBD_p001_FWE05_C05_1k_ALE-rois_resilience_BDvsPTSD_p001_FWE05_C05_1k_ALE_10k_Z.nii
- resilience_PTSDvsBD/rois_resilience_PTSDvsBD_p001_FWE05_C05_1k_ALE-rois_resilience_BDvsPTSD_p001_FWE05_C05_1k_ALE_ALE.nii
- resilience_PTSDvsBD/rois_resilience_PTSDvsBD_p001_FWE05_C05_1k_ALE_conj_rois_resilience_BDvsPTSD_p001_FWE05_C05_1k_ALE_ALE.nii
- resilience_PTSDvsBD/rois_resilience_PTSDvsBD_p001_FWE05_C05_1k_ALE_conj_rois_resilience_BDvsPTSD_p001_FWE05_C05_1k_ALE_clust.nii
- resilience_PTSDvsBD/rois_resilience_PTSDvsBD_p001_FWE05_C05_1k_ALE_conj_rois_resilience_BDvsPTSD_p001_FWE05_C05_1k_ALE_clust.txt
- resilience_PTSDvsBD/rois_resilience_PTSDvsBD_p001_FWE05_C05_1k_ALE_conj_rois_resilience_BDvsPTSD_p001_FWE05_C05_1k_ALE_peaks.xls
- resilience_PTSDvsMDD/
- resilience_PTSDvsMDD/rois_resilience_MDDvsPTSD_p001_FWE05_1000per_C05_1k_ALE-rois_resilience_PTSDvsMDD_p001_FWE05_C05_1k_ALE_10k-p01_clust.nii
- resilience_PTSDvsMDD/rois_resilience_MDDvsPTSD_p001_FWE05_1000per_C05_1k_ALE-rois_resilience_PTSDvsMDD_p001_FWE05_C05_1k_ALE_10k-p01_clust.txt
- resilience_PTSDvsMDD/rois_resilience_MDDvsPTSD_p001_FWE05_1000per_C05_1k_ALE-rois_resilience_PTSDvsMDD_p001_FWE05_C05_1k_ALE_10k-p01_peaks.xls
- resilience_PTSDvsMDD/rois_resilience_MDDvsPTSD_p001_FWE05_1000per_C05_1k_ALE-rois_resilience_PTSDvsMDD_p001_FWE05_C05_1k_ALE_10k-p01_Z.nii
- resilience_PTSDvsMDD/rois_resilience_MDDvsPTSD_p001_FWE05_1000per_C05_1k_ALE-rois_resilience_PTSDvsMDD_p001_FWE05_C05_1k_ALE_10k_P.nii
- resilience_PTSDvsMDD/rois_resilience_MDDvsPTSD_p001_FWE05_1000per_C05_1k_ALE-rois_resilience_PTSDvsMDD_p001_FWE05_C05_1k_ALE_10k_Z.nii
- resilience_PTSDvsMDD/rois_resilience_MDDvsPTSD_p001_FWE05_1000per_C05_1k_ALE-rois_resilience_PTSDvsMDD_p001_FWE05_C05_1k_ALE_ALE.nii
- resilience_PTSDvsMDD/rois_resilience_PTSDvsMDD_p001_FWE05_C05_1k_ALE-rois_resilience_MDDvsPTSD_p001_FWE05_1000per_C05_1k_ALE_10k-p01_clust.nii
- resilience_PTSDvsMDD/rois_resilience_PTSDvsMDD_p001_FWE05_C05_1k_ALE-rois_resilience_MDDvsPTSD_p001_FWE05_1000per_C05_1k_ALE_10k-p01_clust.txt
- resilience_PTSDvsMDD/rois_resilience_PTSDvsMDD_p001_FWE05_C05_1k_ALE-rois_resilience_MDDvsPTSD_p001_FWE05_1000per_C05_1k_ALE_10k-p01_peaks.xls
- resilience_PTSDvsMDD/rois_resilience_PTSDvsMDD_p001_FWE05_C05_1k_ALE-rois_resilience_MDDvsPTSD_p001_FWE05_1000per_C05_1k_ALE_10k-p01_Z.nii
- resilience_PTSDvsMDD/rois_resilience_PTSDvsMDD_p001_FWE05_C05_1k_ALE-rois_resilience_MDDvsPTSD_p001_FWE05_1000per_C05_1k_ALE_10k_P.nii
- resilience_PTSDvsMDD/rois_resilience_PTSDvsMDD_p001_FWE05_C05_1k_ALE-rois_resilience_MDDvsPTSD_p001_FWE05_1000per_C05_1k_ALE_10k_Z.nii
- resilience_PTSDvsMDD/rois_resilience_PTSDvsMDD_p001_FWE05_C05_1k_ALE-rois_resilience_MDDvsPTSD_p001_FWE05_1000per_C05_1k_ALE_ALE.nii
- resilience_PTSDvsMDD/rois_resilience_PTSDvsMDD_p001_FWE05_C05_1k_ALE_conj_rois_resilience_MDDvsPTSD_p001_FWE05_1000per_C05_1k_ALE_ALE.nii
- resilience_PTSDvsMDD/rois_resilience_PTSDvsMDD_p001_FWE05_C05_1k_ALE_conj_rois_resilience_MDDvsPTSD_p001_FWE05_1000per_C05_1k_ALE_clust.nii
- resilience_PTSDvsMDD/rois_resilience_PTSDvsMDD_p001_FWE05_C05_1k_ALE_conj_rois_resilience_MDDvsPTSD_p001_FWE05_1000per_C05_1k_ALE_clust.txt
- resilience_PTSDvsMDD/rois_resilience_PTSDvsMDD_p001_FWE05_C05_1k_ALE_conj_rois_resilience_MDDvsPTSD_p001_FWE05_1000per_C05_1k_ALE_peaks.xls
- resilience_PTSDvsSZ/
- resilience_PTSDvsSZ/rois_resilience_PTSDvsSZ_p001_FWE05_C05_1k_ALE-rois_resilience_SZvsPTSD_p001_FWE05_1000perm_C05_1k_ALE_10k-p01_clust.nii
- resilience_PTSDvsSZ/rois_resilience_PTSDvsSZ_p001_FWE05_C05_1k_ALE-rois_resilience_SZvsPTSD_p001_FWE05_1000perm_C05_1k_ALE_10k-p01_clust.txt
- resilience_PTSDvsSZ/rois_resilience_PTSDvsSZ_p001_FWE05_C05_1k_ALE-rois_resilience_SZvsPTSD_p001_FWE05_1000perm_C05_1k_ALE_10k-p01_peaks.xls
- resilience_PTSDvsSZ/rois_resilience_PTSDvsSZ_p001_FWE05_C05_1k_ALE-rois_resilience_SZvsPTSD_p001_FWE05_1000perm_C05_1k_ALE_10k-p01_Z.nii
- resilience_PTSDvsSZ/rois_resilience_PTSDvsSZ_p001_FWE05_C05_1k_ALE-rois_resilience_SZvsPTSD_p001_FWE05_1000perm_C05_1k_ALE_10k_P.nii
- resilience_PTSDvsSZ/rois_resilience_PTSDvsSZ_p001_FWE05_C05_1k_ALE-rois_resilience_SZvsPTSD_p001_FWE05_1000perm_C05_1k_ALE_10k_Z.nii
- resilience_PTSDvsSZ/rois_resilience_PTSDvsSZ_p001_FWE05_C05_1k_ALE-rois_resilience_SZvsPTSD_p001_FWE05_1000perm_C05_1k_ALE_ALE.nii
- resilience_PTSDvsSZ/rois_resilience_PTSDvsSZ_p001_FWE05_C05_1k_ALE_conj_rois_resilience_SZvsPTSD_p001_FWE05_1000perm_C05_1k_ALE_ALE.nii
- resilience_PTSDvsSZ/rois_resilience_PTSDvsSZ_p001_FWE05_C05_1k_ALE_conj_rois_resilience_SZvsPTSD_p001_FWE05_1000perm_C05_1k_ALE_clust.nii
- resilience_PTSDvsSZ/rois_resilience_PTSDvsSZ_p001_FWE05_C05_1k_ALE_conj_rois_resilience_SZvsPTSD_p001_FWE05_1000perm_C05_1k_ALE_clust.txt
- resilience_PTSDvsSZ/rois_resilience_PTSDvsSZ_p001_FWE05_C05_1k_ALE_conj_rois_resilience_SZvsPTSD_p001_FWE05_1000perm_C05_1k_ALE_peaks.xls
- resilience_PTSDvsSZ/rois_resilience_SZvsPTSD_p001_FWE05_1000perm_C05_1k_ALE-rois_resilience_PTSDvsSZ_p001_FWE05_C05_1k_ALE_10k-p01_clust.nii
- resilience_PTSDvsSZ/rois_resilience_SZvsPTSD_p001_FWE05_1000perm_C05_1k_ALE-rois_resilience_PTSDvsSZ_p001_FWE05_C05_1k_ALE_10k-p01_clust.txt
- resilience_PTSDvsSZ/rois_resilience_SZvsPTSD_p001_FWE05_1000perm_C05_1k_ALE-rois_resilience_PTSDvsSZ_p001_FWE05_C05_1k_ALE_10k-p01_peaks.xls
- resilience_PTSDvsSZ/rois_resilience_SZvsPTSD_p001_FWE05_1000perm_C05_1k_ALE-rois_resilience_PTSDvsSZ_p001_FWE05_C05_1k_ALE_10k-p01_Z.nii
- resilience_PTSDvsSZ/rois_resilience_SZvsPTSD_p001_FWE05_1000perm_C05_1k_ALE-rois_resilience_PTSDvsSZ_p001_FWE05_C05_1k_ALE_10k_P.nii
- resilience_PTSDvsSZ/rois_resilience_SZvsPTSD_p001_FWE05_1000perm_C05_1k_ALE-rois_resilience_PTSDvsSZ_p001_FWE05_C05_1k_ALE_10k_Z.nii
- resilience_PTSDvsSZ/rois_resilience_SZvsPTSD_p001_FWE05_1000perm_C05_1k_ALE-rois_resilience_PTSDvsSZ_p001_FWE05_C05_1k_ALE_ALE.nii
- resilience_PTSD/rois_resilience_PTSD_p001_FWE05_ALE.nii
- resilience_PTSD/rois_resilience_PTSD_p001_FWE05_C05_1k_ALE.nii
- resilience_PTSD/rois_resilience_PTSD_p001_FWE05_C05_1k_clust.nii
- resilience_PTSD/rois_resilience_PTSD_p001_FWE05_C05_1k_clust.txt
- resilience_PTSD/rois_resilience_PTSD_p001_FWE05_C05_1k_peaks.xls
- resilience_PTSD/rois_resilience_PTSD_p001_FWE05_P.nii
- resilience_PTSD/rois_resilience_PTSD_p001_FWE05_Z.nii
- resilience_PTSD_BD/
- resilience_PTSD_BD/rois_resilience_combined_PTSD_BD_p001_FWE05_ALE.nii
- resilience_PTSD_BD/rois_resilience_combined_PTSD_BD_p001_FWE05_C05_1k_ALE.nii
- resilience_PTSD_BD/rois_resilience_combined_PTSD_BD_p001_FWE05_p001_FWE05_C05_1k_clust.nii
- resilience_PTSD_BD/rois_resilience_combined_PTSD_BD_p001_FWE05_p001_FWE05_C05_1k_clust.txt
- resilience_PTSD_BD/rois_resilience_combined_PTSD_BD_p001_FWE05_p001_FWE05_C05_1k_peaks.xls
- resilience_PTSD_BD/rois_resilience_combined_PTSD_BD_p001_FWE05_p001_FWE05_P.nii
- resilience_PTSD_BD/rois_resilience_combined_PTSD_BD_p001_FWE05_p001_FWE05_Z.nii
- resilience_SZ/
- resilience_SZandBD/
- resilience_SZandBD/rois_resilience_combined_SZ_BD_p001_FWE05_ALE.nii
- resilience_SZandBD/rois_resilience_combined_SZ_BD_p001_FWE05_C05_1k_ALE.nii
- resilience_SZandBD/rois_resilience_combined_SZ_BD_p001_FWE05_C05_1k_clust.nii
- resilience_SZandBD/rois_resilience_combined_SZ_BD_p001_FWE05_C05_1k_clust.txt
- resilience_SZandBD/rois_resilience_combined_SZ_BD_p001_FWE05_C05_1k_peaks.xls
- resilience_SZandBD/rois_resilience_combined_SZ_BD_p001_FWE05_P.nii
- resilience_SZandBD/rois_resilience_combined_SZ_BD_p001_FWE05_Z.nii
- resilience_SZandMDD/
- resilience_SZandMDD/rois_resilience_combined_SZ_MDD_p001_FWE05_ALE.nii
- resilience_SZandMDD/rois_resilience_combined_SZ_MDD_p001_FWE05_C05_1k_ALE.nii
- resilience_SZandMDD/rois_resilience_combined_SZ_MDD_p001_FWE05_C05_1k_clust.nii
- resilience_SZandMDD/rois_resilience_combined_SZ_MDD_p001_FWE05_C05_1k_clust.txt
- resilience_SZandMDD/rois_resilience_combined_SZ_MDD_p001_FWE05_C05_1k_peaks.xls
- resilience_SZandMDD/rois_resilience_combined_SZ_MDD_p001_FWE05_P.nii
- resilience_SZandMDD/rois_resilience_combined_SZ_MDD_p001_FWE05_Z.nii
- resilience_SZvsBD/
- resilience_SZvsBD/rois_resilience_BDvSZ_p001_FWE05_C05_1k_ALE-rois_resilience_SZvBD_p001_FWE05_1000perm_C05_1k_ALE_10k-p01_clust.nii
- resilience_SZvsBD/rois_resilience_BDvSZ_p001_FWE05_C05_1k_ALE-rois_resilience_SZvBD_p001_FWE05_1000perm_C05_1k_ALE_10k-p01_clust.txt
- resilience_SZvsBD/rois_resilience_BDvSZ_p001_FWE05_C05_1k_ALE-rois_resilience_SZvBD_p001_FWE05_1000perm_C05_1k_ALE_10k-p01_peaks.xls
- resilience_SZvsBD/rois_resilience_BDvSZ_p001_FWE05_C05_1k_ALE-rois_resilience_SZvBD_p001_FWE05_1000perm_C05_1k_ALE_10k-p01_Z.nii
- resilience_SZvsBD/rois_resilience_BDvSZ_p001_FWE05_C05_1k_ALE-rois_resilience_SZvBD_p001_FWE05_1000perm_C05_1k_ALE_10k_P.nii
- resilience_SZvsBD/rois_resilience_BDvSZ_p001_FWE05_C05_1k_ALE-rois_resilience_SZvBD_p001_FWE05_1000perm_C05_1k_ALE_10k_Z.nii
- resilience_SZvsBD/rois_resilience_BDvSZ_p001_FWE05_C05_1k_ALE-rois_resilience_SZvBD_p001_FWE05_1000perm_C05_1k_ALE_ALE.nii
- resilience_SZvsBD/rois_resilience_SZvBD_p001_FWE05_1000perm_C05_1k_ALE-rois_resilience_BDvSZ_p001_FWE05_C05_1k_ALE_10k-p01_clust.nii
- resilience_SZvsBD/rois_resilience_SZvBD_p001_FWE05_1000perm_C05_1k_ALE-rois_resilience_BDvSZ_p001_FWE05_C05_1k_ALE_10k-p01_clust.txt
- resilience_SZvsBD/rois_resilience_SZvBD_p001_FWE05_1000perm_C05_1k_ALE-rois_resilience_BDvSZ_p001_FWE05_C05_1k_ALE_10k-p01_peaks.xls
- resilience_SZvsBD/rois_resilience_SZvBD_p001_FWE05_1000perm_C05_1k_ALE-rois_resilience_BDvSZ_p001_FWE05_C05_1k_ALE_10k-p01_Z.nii
- resilience_SZvsBD/rois_resilience_SZvBD_p001_FWE05_1000perm_C05_1k_ALE-rois_resilience_BDvSZ_p001_FWE05_C05_1k_ALE_10k_P.nii
- resilience_SZvsBD/rois_resilience_SZvBD_p001_FWE05_1000perm_C05_1k_ALE-rois_resilience_BDvSZ_p001_FWE05_C05_1k_ALE_10k_Z.nii
- resilience_SZvsBD/rois_resilience_SZvBD_p001_FWE05_1000perm_C05_1k_ALE-rois_resilience_BDvSZ_p001_FWE05_C05_1k_ALE_ALE.nii
- resilience_SZvsBD/rois_resilience_SZvBD_p001_FWE05_1000perm_C05_1k_ALE_conj_rois_resilience_BDvSZ_p001_FWE05_C05_1k_ALE_ALE.nii
- resilience_SZvsBD/rois_resilience_SZvBD_p001_FWE05_1000perm_C05_1k_ALE_conj_rois_resilience_BDvSZ_p001_FWE05_C05_1k_ALE_clust.nii
- resilience_SZvsBD/rois_resilience_SZvBD_p001_FWE05_1000perm_C05_1k_ALE_conj_rois_resilience_BDvSZ_p001_FWE05_C05_1k_ALE_clust.txt
- resilience_SZvsBD/rois_resilience_SZvBD_p001_FWE05_1000perm_C05_1k_ALE_conj_rois_resilience_BDvSZ_p001_FWE05_C05_1k_ALE_peaks.xls
- resilience_SZ/rois_resilience_SZ_p001_FWE05_1000perm_ALE.nii
- resilience_SZ/rois_resilience_SZ_p001_FWE05_1000perm_C05_1k_ALE.nii
- resilience_SZ/rois_resilience_SZ_p001_FWE05_1000perm_C05_1k_clust.nii
- resilience_SZ/rois_resilience_SZ_p001_FWE05_1000perm_C05_1k_clust.txt
- resilience_SZ/rois_resilience_SZ_p001_FWE05_1000perm_C05_1k_peaks.xls
- resilience_SZ/rois_resilience_SZ_p001_FWE05_1000perm_P.nii
- resilience_SZ/rois_resilience_SZ_p001_FWE05_1000perm_Z.nii
