# Supplementary material for: Neuroimaging correlates of psychological resilience: an Open Science systematic review and meta-analysis
Source: Front Neuroimaging. 2025 May 13;4:1487888. doi: 10.3389/fnimg.2025.1487888 (PMC12106531; doi:10.3389/fnimg.2025.1487888)
Supplement: Supplementary file 3 [file Data_Sheet_3.zip › resilience_MDDandBD/resilience MDD BD/rois_resilience_combined_MDD_BD_p001_FWE05_C05_1k_clust.txt]

Mask:
Reference Space               = MNI152
Dimensions                    = 91x109x91
Number of within-brain voxels = 228483
Mask Size                     = More Conservative (Smaller)

Foci:
Coordinate System             = MNI
File of foci coordinates      = rois_resilience_combined_MDD_BD.txt
Number of foci                = 111
Number of experiments         = 39
Total number of subjects      = 3565

ALE - Random Effects, Turkeltaub Non-Additive (HBM, 2012):
File of ALE voxels            = rois_resilience_combined_MDD_BD_p001_FWE05_ALE.nii
FWHM minimum value            = 8.47348857182635
FWHM median value             = 8.63170824677489
FWHM maximum value            = 9.328903358328546
Minimum ALE score             = 1.4E-45
Maximum ALE score             = 0.03164021

P Values: Eickhoff (HBM, 2009)
File of P values              = rois_resilience_combined_MDD_BD_p001_FWE05_P.nii
Minimum P value               = 4.0384357E-10

Thresholding:
Threshold Method              = Cluster-level Inference
Thresholding Value            = 0.05
Thresholding Permutations     = 1000
Cluster-Forming Method        = Uncorrected P value
Cluster-Forming Value         = 0.001
Volume > Threshold            = 4080 mm^3
Chosen min. cluster size      = 480 mm^3
Thresholded ALE image         = rois_resilience_combined_MDD_BD_p001_FWE05_C05_1k_ALE.nii

Cluster Analysis:
 #1: 1536 mm^3 from (16,-10,-22) to (28,2,-8) centered at (23.3,-4.8,-15) with 1 peaks
     with a max value of 0.0297 ALE, 1.6368054E-9 P, 5.92 Z at (24,-4,-16) 
   Labels: (Gray Matter only)
     Hemisphere: 100% Right Cerebrum
     Lobe: 55.6% Limbic Lobe, 44.4% Sub-lobar
     Gyrus: 55.6% Parahippocampal Gyrus, 35.4% Lentiform Nucleus
     Cell Type: 56.6% Amygdala, 20.2% Lateral Globus Pallidus, 8.1% Medial Globus Pallidus, 7.1% Putamen, 5.1% Brodmann area 28, 3% Brodmann area 34

 #2: 1360 mm^3 from (-30,-10,-24) to (-16,-2,-6) centered at (-23,-6.2,-16) with 1 peaks
     with a max value of 0.0264 ALE, 1.9413147E-8 P, 5.5 Z at (-24,-6,-18) 
   Labels: (Gray Matter only)
     Hemisphere: 100% Left Cerebrum
     Lobe: 72.9% Limbic Lobe, 27.1% Sub-lobar
     Gyrus: 72.9% Parahippocampal Gyrus, 22% Lentiform Nucleus
     Cell Type: 73.7% Amygdala, 11% Lateral Globus Pallidus, 8.5% Medial Globus Pallidus, 2.5% Brodmann area 28, 1.7% Brodmann area 34, 1.7% Putamen

 #3: 648 mm^3 from (30,22,-12) to (38,30,-4) centered at (34,26,-8) with 1 peaks
     with a max value of 0.0316 ALE, 4.0384357E-10 P, 6.14 Z at (34,26,-8) 
   Labels: (Gray Matter only)
     Hemisphere: 100% Right Cerebrum
     Lobe: 80% Sub-lobar, 20% Frontal Lobe
     Gyrus: 60% Insula, 20% Inferior Frontal Gyrus, 20% Claustrum
     Cell Type: 40% Brodmann area 47, 33.3% Brodmann area 13

 #4: 536 mm^3 from (-6,6,-6) to (2,14,4) centered at (-1.5,9.8,-.4) with 1 peaks
     with a max value of 0.0226 ALE, 2.981248E-7 P, 4.99 Z at (-2,10,0) 
   Labels: (Gray Matter only)
     Hemisphere: 100% Left Cerebrum
     Lobe: 100% Sub-lobar
     Gyrus: 100% Caudate
     Cell Type: 72.2% Caudate Head, 27.8% Caudate Body


Experiment Table:
[ 3 0 0 1 1 0 0 0 0 1 0 0 0 0 0 0 0 0 0 0 0 0 0 0 0 0 1 0 0 0 0 0 0 0 0 0 0 0 0 ]
[ 3 0 0 1 1 0 0 0 0 1 0 0 0 0 0 0 0 0 1 0 0 0 0 0 0 0 0 0 0 0 0 0 0 0 0 0 0 0 0 ]
[ 0 0 0 0 0 0 0 0 0 0 0 0 0 0 0 0 0 0 0 0 0 0 0 0 0 1 0 0 0 1 0 1 0 0 0 0 0 0 0 ]
[ 0 0 0 1 0 0 0 0 0 0 0 0 0 0 0 0 0 0 0 0 0 0 0 0 0 1 0 0 0 0 0 1 0 0 0 0 0 0 0 ]

Contributors to cluster #1
3 foci from Leaver 2018 
1 foci from Reference=MNI  Hsu 2013 
1 foci from Reference=MNI  Wackerhagen 2020 
1 foci from Reference=MNI  Singh 2018 
1 foci from Reference=MNI  Linke 2012 

Contributors to cluster #2
3 foci from Leaver 2018 
1 foci from Reference=MNI  Hsu 2013 
1 foci from Reference=MNI  Wackerhagen 2020 
1 foci from Reference=MNI  Singh 2018 
1 foci from Reference=MNI  Dennison 2016 

Contributors to cluster #3
1 foci from Reference=Talairach  Pompei 2011 
1 foci from Reference=Talairach  Pompei 2011 
1 foci from Reference=Talairach  Frangou 2012 

Contributors to cluster #4
1 foci from Reference=MNI  Hsu 2013 
1 foci from Reference=Talairach  Pompei 2011 
1 foci from Reference=Talairach  Frangou 2012 
