# Supplementary material for: Neuroimaging correlates of psychological resilience: an Open Science systematic review and meta-analysis
Source: Front Neuroimaging. 2025 May 13;4:1487888. doi: 10.3389/fnimg.2025.1487888 (PMC12106531; doi:10.3389/fnimg.2025.1487888)
Supplement: Supplementary file 3 [file Data_Sheet_3.zip › resilience_MDDandBD/resilience MDD BD/rois_resilience_combined_MDD_BD_p001_FWE05_C05_1k_peaks.xls]

Cluster #	x	y	z	ALE	P	Z	Label (Nearest Gray Matter within 5mm)
1	24	-4	-16	0.029670795	1.6368054E-9	5.917333	Right Cerebrum.Limbic Lobe.Parahippocampal Gyrus.Gray Matter.Amygdala
2	-24	-6	-18	0.02640125	1.9413147E-8	5.496156	Left Cerebrum.Limbic Lobe.Parahippocampal Gyrus.Gray Matter.Amygdala
3	34	26	-8	0.03164021	4.0384357E-10	6.1435103	Right Cerebrum.Sub-lobar.Insula.Gray Matter.Brodmann area 13
4	-2	10	0	0.022623572	2.981248E-7	4.9924507	Left Cerebrum.Sub-lobar.Caudate.Gray Matter.Caudate Head
