# Supplementary material for: Neuroimaging correlates of psychological resilience: an Open Science systematic review and meta-analysis
Source: Front Neuroimaging. 2025 May 13;4:1487888. doi: 10.3389/fnimg.2025.1487888 (PMC12106531; doi:10.3389/fnimg.2025.1487888)
Supplement: Supplementary file 3 [file Data_Sheet_3.zip › resilience_MDDvsSZ/rois_resilience_SZvsMDD_p001_FWE05_1000perm_C05_1k_ALE-rois_resilience_MDDvsSZ_p001_FWE05_1000per_C05_1k_ALE_10k-p01_clust.txt]

Mask:
Reference Space               = MNI152
Dimensions                    = 91x109x91
Number of within-brain voxels = 228483
Mask Size                     = More Conservative (Smaller)

Foci:
Coordinate System             = MNI
Data Set 1 Input Image        = rois_resilience_SZ_p001_FWE05_1000perm_C05_1k_ALE.nii
Data Set 1 Non-Zero Voxels    = 160
Number of foci                = 89
Number of experiments         = 23
Total number of subjects      = 3121
Data Set 2 Input Image        = rois_resilience_MDD_p001_FWE05_1000per_C05_1k_ALE.nii
Data Set 2 Non-Zero Voxels    = 508
Number of foci                = 77
Number of experiments         = 20
Total number of subjects      = 1679
Pooled Data Input Image       = rois_resilience_combined_SZ_MDD_p001_FWE05_C05_1k_ALE.nii
Pooled Data Non-Zero Voxels   = 682
Number of foci                = 166
Number of experiments         = 43
Total number of subjects      = 4800

ALE - Random Effects, Turkeltaub Non-Additive (HBM, 2012):
File of ALE voxels            = rois_resilience_SZvsMDD_p001_FWE05_1000perm_C05_1k_ALE-rois_resilience_MDDvsSZ_p001_FWE05_1000per_C05_1k_ALE_ALE.nii
FWHM minimum value            = 8.448824531907654
FWHM median value             = 8.667360900189399
FWHM maximum value            = 9.328903358328546
Minimum A>B ALE score         = -0.025730263
Maximum A>B ALE score         = 0.019988133
Permutations                  = 10000

P Values: Eickhoff (HBM, 2009)
File of P values              = rois_resilience_SZvsMDD_p001_FWE05_1000perm_C05_1k_ALE-rois_resilience_MDDvsSZ_p001_FWE05_1000per_C05_1k_ALE_10k_P.nii

Thresholding:
Threshold Method              = Uncorrected P value
Chosen P value threshold      = 0.01
Volume > Threshold            = 0 mm^3
Chosen min. cluster size      = 200 mm^3
Thresholded ALE image         = rois_resilience_SZvsMDD_p001_FWE05_1000perm_C05_1k_ALE-rois_resilience_MDDvsSZ_p001_FWE05_1000per_C05_1k_ALE_10k-p01_Z.nii

Cluster Analysis:
No clusters found
