# Supplementary material for: Neuroimaging correlates of psychological resilience: an Open Science systematic review and meta-analysis
Source: Front Neuroimaging. 2025 May 13;4:1487888. doi: 10.3389/fnimg.2025.1487888 (PMC12106531; doi:10.3389/fnimg.2025.1487888)
Supplement: Supplementary file 3 [file Data_Sheet_3.zip › resilience_MDDvsSZ/rois_resilience_SZvsMDD_p001_FWE05_1000perm_C05_1k_ALE_conj_rois_resilience_MDDvsSZ_p001_FWE05_1000per_C05_1k_ALE_peaks.xls]

Cluster #	x	y	z	ALE	Label (Nearest Gray Matter within 5mm)
1	0	14	32	0.0099844225	Left Cerebrum.Limbic Lobe.Cingulate Gyrus.Gray Matter.Brodmann area 24
2	-2	14	30	0.010038505	Left Cerebrum.Limbic Lobe.Cingulate Gyrus.Gray Matter.Brodmann area 24
