# Supplementary material for: Neuroimaging correlates of psychological resilience: an Open Science systematic review and meta-analysis
Source: Front Neuroimaging. 2025 May 13;4:1487888. doi: 10.3389/fnimg.2025.1487888 (PMC12106531; doi:10.3389/fnimg.2025.1487888)
Supplement: Supplementary file 3 [file Data_Sheet_3.zip › resilience_MDD/rois_resilience_MDD_p001_FWE05_1000per_C05_1k_clust.txt]

Mask:
Reference Space               = MNI152
Dimensions                    = 91x109x91
Number of within-brain voxels = 228483
Mask Size                     = More Conservative (Smaller)

Foci:
Coordinate System             = MNI
File of foci coordinates      = rois_resilience_MDD.txt
Number of foci                = 77
Number of experiments         = 21
Total number of subjects      = 1779

ALE - Random Effects, Turkeltaub Non-Additive (HBM, 2012):
File of ALE voxels            = rois_resilience_MDD_p001_FWE05_1000per_ALE.nii
FWHM minimum value            = 8.47348857182635
FWHM median value             = 8.667360900189399
FWHM maximum value            = 9.328903358328546
Minimum ALE score             = 1.4E-45
Maximum ALE score             = 0.02640125

P Values: Eickhoff (HBM, 2009)
File of P values              = rois_resilience_MDD_p001_FWE05_1000per_P.nii
Minimum P value               = 3.6519483E-9

Thresholding:
Threshold Method              = Cluster-level Inference
Thresholding Value            = 0.05
Thresholding Permutations     = 1000
Cluster-Forming Method        = Uncorrected P value
Cluster-Forming Value         = 0.001
Volume > Threshold            = 4064 mm^3
Chosen min. cluster size      = 496 mm^3
Thresholded ALE image         = rois_resilience_MDD_p001_FWE05_1000per_C05_1k_ALE.nii

Cluster Analysis:
 #1: 1592 mm^3 from (-30,-12,-24) to (-16,-2,-6) centered at (-23,-6.3,-15.9) with 1 peaks
     with a max value of 0.0264 ALE, 3.6519483E-9 P, 5.78 Z at (-24,-6,-18) 
   Labels: (Gray Matter only)
     Hemisphere: 100% Left Cerebrum
     Lobe: 70.6% Limbic Lobe, 29.4% Sub-lobar
     Gyrus: 70.6% Parahippocampal Gyrus, 25% Lentiform Nucleus
     Cell Type: 70.6% Amygdala, 13.2% Lateral Globus Pallidus, 8.8% Medial Globus Pallidus, 2.9% Brodmann area 28, 2.2% Putamen, 1.5% Brodmann area 34

 #2: 1320 mm^3 from (16,-10,-22) to (28,2,-8) centered at (23.2,-5.1,-16) with 1 peaks
     with a max value of 0.0247 ALE, 1.5369439E-8 P, 5.54 Z at (24,-6,-16) 
   Labels: (Gray Matter only)
     Hemisphere: 100% Right Cerebrum
     Lobe: 74.7% Limbic Lobe, 25.3% Sub-lobar
     Gyrus: 74.7% Parahippocampal Gyrus, 15.2% Lentiform Nucleus
     Cell Type: 75.9% Amygdala, 10.1% Lateral Globus Pallidus, 5.1% Brodmann area 28, 5.1% Medial Globus Pallidus, 3.8% Brodmann area 34

 #3: 632 mm^3 from (-8,12,22) to (8,22,36) centered at (-2.2,17,28) with 2 peaks
     with a max value of 0.0156 ALE, 1.559586E-5 P, 4.16 Z at (-6,18,26) 
   Labels: (Gray Matter only)
     Hemisphere: 86.7% Left Cerebrum, 13.3% Right Cerebrum
     Lobe: 100% Limbic Lobe
     Gyrus: 93.3% Cingulate Gyrus, 6.7% Anterior Cingulate
     Cell Type: 86.7% Brodmann area 24, 6.7% Brodmann area 33, 6.7% Brodmann area 32

 #4: 520 mm^3 from (-22,-84,-12) to (-8,-78,-6) centered at (-14.9,-80.6,-9.5) with 2 peaks
     with a max value of 0.0149 ALE, 2.4949253E-5 P, 4.06 Z at (-12,-80,-10) 
   Labels: (Gray Matter only)
     Hemisphere: 77.6% Left Cerebellum, 22.4% Left Cerebrum
     Lobe: 77.6% Posterior Lobe, 22.4% Occipital Lobe
     Gyrus: 77.6% Declive, 22.4% Lingual Gyrus
     Cell Type: 22.4% Brodmann area 18


Experiment Table:
[ 3 0 0 1 1 0 0 0 0 1 0 0 0 0 0 0 0 0 1 0 0 ]
[ 3 0 0 1 1 0 0 0 0 1 0 0 0 0 0 0 0 0 0 0 0 ]
[ 0 1 1 0 0 0 0 0 0 0 0 0 0 0 0 0 0 0 0 2 0 ]
[ 0 2 0 0 0 0 0 0 0 0 0 0 0 0 0 0 0 0 0 0 1 ]

Contributors to cluster #1
3 foci from Leaver 2018 
1 foci from Reference=MNI  Hsu 2013 
1 foci from Reference=MNI  Wackerhagen 2020 
1 foci from Reference=MNI  Singh 2018 
1 foci from Reference=MNI  Dennison 2016 

Contributors to cluster #2
3 foci from Leaver 2018 
1 foci from Reference=MNI  Hsu 2013 
1 foci from Reference=MNI  Wackerhagen 2020 
1 foci from Reference=MNI  Singh 2018 

Contributors to cluster #3
1 foci from Reference=MNI  van der Werff 2013 
1 foci from Reference=MNI  Cisler 2013 
2 foci from Reference=MNI  Peterson 2014 

Contributors to cluster #4
2 foci from Reference=MNI  van der Werff 2013 
1 foci from Reference=MNI  Liu 2013 
