# Supplementary material for: Neuroimaging correlates of psychological resilience: an Open Science systematic review and meta-analysis
Source: Front Neuroimaging. 2025 May 13;4:1487888. doi: 10.3389/fnimg.2025.1487888 (PMC12106531; doi:10.3389/fnimg.2025.1487888)
Supplement: Supplementary file 3 [file Data_Sheet_3.zip › resilience_MDD/rois_resilience_MDD_p001_FWE05_1000per_C05_1k_peaks.xls]

Cluster #	x	y	z	ALE	P	Z	Label (Nearest Gray Matter within 5mm)
1	-24	-6	-18	0.02640125	3.6519483E-9	5.7838516	Left Cerebrum.Limbic Lobe.Parahippocampal Gyrus.Gray Matter.Amygdala
2	24	-6	-16	0.024698839	1.5369439E-8	5.5372257	Right Cerebrum.Limbic Lobe.Parahippocampal Gyrus.Gray Matter.Amygdala
3	-6	18	26	0.015624482	1.559586E-5	4.1645904	Left Cerebrum.Limbic Lobe.Cingulate Gyrus.Gray Matter.Brodmann area 24
3	6	14	34	0.011755411	1.4779017E-4	3.6191435	Right Cerebrum.Limbic Lobe.Cingulate Gyrus.Gray Matter.Brodmann area 24
4	-12	-80	-10	0.014899655	2.4949253E-5	4.0561047	Left Cerebellum.Posterior Lobe.Declive.Gray Matter.*
4	-18	-80	-10	0.014871775	2.554384E-5	4.050597	Left Cerebellum.Posterior Lobe.Declive.Gray Matter.*
