# Supplementary material for: Neuroimaging correlates of psychological resilience: an Open Science systematic review and meta-analysis
Source: Front Neuroimaging. 2025 May 13;4:1487888. doi: 10.3389/fnimg.2025.1487888 (PMC12106531; doi:10.3389/fnimg.2025.1487888)
Supplement: Supplementary file 3 [file Data_Sheet_3.zip › resilience_PTSDandMDD/rois_resilience_combined_PTSD_MDD_p001_FWE05_C05_1k_clust.txt]

Mask:
Reference Space               = MNI152
Dimensions                    = 91x109x91
Number of within-brain voxels = 228483
Mask Size                     = More Conservative (Smaller)

Foci:
Coordinate System             = MNI
File of foci coordinates      = rois_resilience_combined_PTSD_MDD.txt
Number of foci                = 345
Number of experiments         = 89
Total number of subjects      = 6439

ALE - Random Effects, Turkeltaub Non-Additive (HBM, 2012):
File of ALE voxels            = rois_resilience_combined_PTSD_MDD_p001_FWE05_ALE.nii
FWHM minimum value            = 8.47348857182635
FWHM median value             = 8.752719106665602
FWHM maximum value            = 9.574940482272122
Minimum ALE score             = 5.9E-44
Maximum ALE score             = 0.051405694

P Values: Eickhoff (HBM, 2009)
File of P values              = rois_resilience_combined_PTSD_MDD_p001_FWE05_P.nii
Minimum P value               = 6.714858E-14

Thresholding:
Threshold Method              = Cluster-level Inference
Thresholding Value            = 0.05
Thresholding Permutations     = 1000
Cluster-Forming Method        = Uncorrected P value
Cluster-Forming Value         = 0.001
Volume > Threshold            = 7648 mm^3
Chosen min. cluster size      = 808 mm^3
Thresholded ALE image         = rois_resilience_combined_PTSD_MDD_p001_FWE05_C05_1k_ALE.nii

Cluster Analysis:
 #1: 3872 mm^3 from (-30,-18,-30) to (-16,2,-8) centered at (-24,-6.5,-18.6) with 1 peaks
     with a max value of 0.0514 ALE, 6.714858E-14 P, 7.4 Z at (-24,-4,-20) 
   Labels: (Gray Matter only)
     Hemisphere: 100% Left Cerebrum
     Lobe: 84.6% Limbic Lobe, 15.4% Sub-lobar
     Gyrus: 76% Parahippocampal Gyrus, 12.2% Lentiform Nucleus, 8.5% Uncus
     Cell Type: 62.6% Amygdala, 12.2% Brodmann area 34, 8.5% Hippocampus, 7.7% Lateral Globus Pallidus, 4.1% Brodmann area 28, 3.3% Putamen, 1.2% Medial Globus Pallidus

 #2: 2312 mm^3 from (16,-16,-26) to (30,2,-10) centered at (23.5,-6.1,-17.1) with 1 peaks
     with a max value of 0.0464 ALE, 2.2869493E-12 P, 6.92 Z at (24,-6,-18) 
   Labels: (Gray Matter only)
     Hemisphere: 100% Right Cerebrum
     Lobe: 80.3% Limbic Lobe, 19.7% Sub-lobar
     Gyrus: 79.6% Parahippocampal Gyrus, 10.2% Lentiform Nucleus
     Cell Type: 78.1% Amygdala, 5.8% Brodmann area 34, 5.8% Brodmann area 28, 5.1% Lateral Globus Pallidus, 4.4% Medial Globus Pallidus

 #3: 1464 mm^3 from (-4,30,-2) to (12,52,14) centered at (3.3,42.9,7.7) with 3 peaks
     with a max value of 0.031 ALE, 6.28626E-8 P, 5.29 Z at (0,46,10) 
   Labels: (Gray Matter only)
     Hemisphere: 64.6% Right Cerebrum, 35.4% Left Cerebrum
     Lobe: 89.6% Limbic Lobe, 10.4% Frontal Lobe
     Gyrus: 89.6% Anterior Cingulate, 10.4% Medial Frontal Gyrus
     Cell Type: 77.1% Brodmann area 32, 12.5% Brodmann area 24, 10.4% Brodmann area 9


Experiment Table:
[ 0 0 0 0 0 0 0 0 0 0 0 0 0 0 0 0 1 0 1 1 0 1 0 0 1 1 0 0 0 0 0 0 0 0 0 1 0 0 0 0 0 0 0 0 0 1 0 0 0 1 0 0 0 2 0 0 0 0 0 0 0 0 1 0 0 0 1 0 3 0 0 1 1 0 0 0 0 1 0 0 0 0 0 0 0 0 0 0 0 ]
[ 0 0 0 1 0 0 0 0 1 0 0 0 0 0 0 0 0 0 1 0 0 1 0 0 0 0 0 0 0 0 0 0 0 0 0 0 0 0 0 0 0 0 1 0 1 0 0 0 0 0 0 0 0 0 0 0 0 0 0 0 0 0 0 0 0 0 0 0 3 0 0 1 1 0 0 0 0 1 0 0 0 0 0 0 0 0 0 0 0 ]
[ 0 0 1 0 0 1 0 0 0 0 0 0 0 0 0 0 0 0 0 0 0 0 0 0 0 0 0 0 0 0 0 0 0 0 0 0 0 0 0 0 1 0 0 0 0 0 0 0 1 0 0 0 0 0 0 0 0 0 0 0 0 1 0 0 0 0 0 1 0 0 0 0 1 0 0 1 0 0 0 0 0 0 0 0 0 0 0 1 0 ]

Contributors to cluster #1
1 foci from Reference=MNI  Schweizer 2016 
1 foci from Reference=MNI  Stevens 2021 
1 foci from Reference=MNI  Ganzel 2008 
1 foci from Reference=MNI  Demers 2018 
1 foci from Reference=MNI  Britton 2005 
1 foci from Reference=MNI  Dolcos 2021 
1 foci from Reference=MNI  Sripada 2012 
1 foci from Reference=MNI  Koch 2016 
1 foci from Reference=MNI  Zhang 2011 
2 foci from Reference=MNI  O'Doherty 2017 
1 foci from Reference=MNI  Phan 2006 
1 foci from Reference=MNI  Admon 2009 
3 foci from Reference=MNI  Leaver 2018 
1 foci from Reference=MNI  Hsu 2013 
1 foci from Reference=MNI  Wackerhagen 2020 
1 foci from Reference=MNI  Singh 2018 

Contributors to cluster #2
1 foci from Reference=MNI  Reynaud 2013 
1 foci from Reference=Talairach  Keynan 2019 
1 foci from Reference=MNI  Stevens 2021 
1 foci from Reference=MNI  Demers 2018 
1 foci from Reference=MNI  Felmingham 2009 
1 foci from Reference=MNI  Koch 2017 
3 foci from Reference=MNI  Leaver 2018 
1 foci from Reference=MNI  Hsu 2013 
1 foci from Reference=MNI  Wackerhagen 2020 
1 foci from Reference=MNI  Singh 2018 

Contributors to cluster #3
1 foci from Reference=MNI  Kong 2015 
1 foci from Reference=Talairach  Bolwerk 2014 
1 foci from Reference=MNI  Kasai 2008 
1 foci from Reference=MNI  Bryant 2008 
1 foci from Reference=Talairach  Shin 1999 
1 foci from Reference=MNI  Sekiguchi 2013 
1 foci from Reference=MNI  Wackerhagen 2020 
1 foci from Reference=MNI  Amico 2011 
1 foci from Reference=MNI  Peterson 2014 
