# Supplementary material for: Neuroimaging correlates of psychological resilience: an Open Science systematic review and meta-analysis
Source: Front Neuroimaging. 2025 May 13;4:1487888. doi: 10.3389/fnimg.2025.1487888 (PMC12106531; doi:10.3389/fnimg.2025.1487888)
Supplement: Supplementary file 3 [file Data_Sheet_3.zip › resilience_PTSDandMDD/rois_resilience_combined_PTSD_MDD_p001_FWE05_C05_1k_peaks.xls]

Cluster #	x	y	z	ALE	P	Z	Label (Nearest Gray Matter within 5mm)
1	-24	-4	-20	0.051405694	6.714858E-14	7.4021463	Left Cerebrum.Limbic Lobe.Parahippocampal Gyrus.Gray Matter.Amygdala
2	24	-6	-18	0.046395693	2.2869493E-12	6.9184127	Right Cerebrum.Limbic Lobe.Parahippocampal Gyrus.Gray Matter.Amygdala
3	0	46	10	0.030963928	6.28626E-8	5.2850056	Left Cerebrum.Limbic Lobe.Anterior Cingulate.Gray Matter.Brodmann area 32
3	8	32	2	0.019969152	4.308424E-5	3.9265645	Right Cerebrum.Limbic Lobe.Anterior Cingulate.Gray Matter.Brodmann area 24
3	12	42	4	0.015647313	4.8666634E-4	3.2981236	Right Cerebrum.Limbic Lobe.Anterior Cingulate.Gray Matter.Brodmann area 32
