# Supplementary material for: Neuroimaging correlates of psychological resilience: an Open Science systematic review and meta-analysis
Source: Front Neuroimaging. 2025 May 13;4:1487888. doi: 10.3389/fnimg.2025.1487888 (PMC12106531; doi:10.3389/fnimg.2025.1487888)
Supplement: Supplementary file 3 [file Data_Sheet_3.zip › resilience_PTSDandSZ/rois_resilience_combined_PTSD_SZ_p001_FWE05_C05_1k_clust.txt]

Mask:
Reference Space               = MNI152
Dimensions                    = 91x109x91
Number of within-brain voxels = 228483
Mask Size                     = More Conservative (Smaller)

Foci:
Coordinate System             = MNI
File of foci coordinates      = rois_resilience_combined_PTSD_SZ.txt
Number of foci                = 357
Number of experiments         = 95
Total number of subjects      = 8204

ALE - Random Effects, Turkeltaub Non-Additive (HBM, 2012):
File of ALE voxels            = rois_resilience_combined_PTSD_SZ_p001_FWE05_ALE.nii
FWHM minimum value            = 8.448824531907654
FWHM median value             = 8.766656817003568
FWHM maximum value            = 9.574940482272122
Minimum ALE score             = 6.394601E-29
Maximum ALE score             = 0.0366784

P Values: Eickhoff (HBM, 2009)
File of P values              = rois_resilience_combined_PTSD_SZ_p001_FWE05_P.nii
Minimum P value               = 2.0457291E-9

Thresholding:
Threshold Method              = Cluster-level Inference
Thresholding Value            = 0.05
Thresholding Permutations     = 1000
Cluster-Forming Method        = Uncorrected P value
Cluster-Forming Value         = 0.001
Volume > Threshold            = 4928 mm^3
Chosen min. cluster size      = 760 mm^3
Thresholded ALE image         = rois_resilience_combined_PTSD_SZ_p001_FWE05_C05_1k_ALE.nii

Cluster Analysis:
 #1: 2800 mm^3 from (-30,-18,-32) to (-18,6,-12) centered at (-24.2,-5.3,-20.5) with 3 peaks
     with a max value of 0.0367 ALE, 2.0457291E-9 P, 5.88 Z at (-24,-2,-20) 
   Labels: (Gray Matter only)
     Hemisphere: 100% Left Cerebrum
     Lobe: 99.5% Limbic Lobe
     Gyrus: 86.1% Parahippocampal Gyrus, 12.3% Uncus, 1.1% Subcallosal Gyrus
     Cell Type: 59.4% Amygdala, 23% Brodmann area 34, 10.2% Hippocampus, 7% Brodmann area 28

 #2: 1296 mm^3 from (-4,36,6) to (12,50,22) centered at (4.1,42.6,15) with 2 peaks
     with a max value of 0.0298 ALE, 1.5582398E-7 P, 5.12 Z at (6,40,18) 
   Labels: (Gray Matter only)
     Hemisphere: 82.7% Right Cerebrum, 17.3% Left Cerebrum
     Lobe: 92.3% Limbic Lobe, 7.7% Frontal Lobe
     Gyrus: 78.8% Anterior Cingulate, 13.5% Cingulate Gyrus, 7.7% Medial Frontal Gyrus
     Cell Type: 92.3% Brodmann area 32, 7.7% Brodmann area 9

 #3: 832 mm^3 from (16,-14,-22) to (28,-2,-14) centered at (23.2,-7.2,-17.9) with 1 peaks
     with a max value of 0.0238 ALE, 5.8584264E-6 P, 4.38 Z at (22,-6,-18) 
   Labels: (Gray Matter only)
     Hemisphere: 100% Right Cerebrum
     Lobe: 93.2% Limbic Lobe, 6.8% Sub-lobar
     Gyrus: 93.2% Parahippocampal Gyrus
     Cell Type: 89.8% Amygdala, 8.5% Brodmann area 28, 1.7% Brodmann area 34


Experiment Table:
[ 0 0 0 0 0 0 0 0 0 0 0 0 0 0 0 0 1 0 1 1 0 1 0 0 1 1 0 0 0 0 0 0 0 0 0 1 0 0 0 0 0 0 0 0 0 1 0 0 0 1 0 0 0 2 0 0 0 0 0 0 0 0 2 0 0 0 1 0 0 0 0 0 0 0 0 0 0 0 0 0 0 0 0 0 0 0 0 1 0 0 0 0 0 0 1 ]
[ 0 0 0 0 0 1 0 0 0 0 0 0 0 0 0 0 0 0 0 0 0 0 0 0 0 0 0 1 0 0 0 0 0 0 0 0 0 0 0 0 1 0 0 0 0 0 0 0 1 0 0 0 0 0 0 0 0 0 0 0 0 0 0 0 0 0 0 0 1 0 0 0 0 0 0 0 0 0 1 0 0 1 0 0 0 0 0 0 0 0 0 0 0 0 0 ]
[ 0 0 0 1 0 0 0 0 1 0 0 0 0 0 0 0 0 0 0 0 0 1 0 0 0 0 0 0 0 0 0 0 0 0 0 0 0 0 0 0 0 0 1 0 1 0 0 0 0 0 0 0 0 0 0 0 0 0 0 0 0 0 0 0 0 0 0 0 0 0 0 0 0 0 0 0 0 0 0 0 0 0 0 0 0 0 0 0 0 0 0 0 0 0 0 ]

Contributors to cluster #1
1 foci from Reference=MNI  Schweizer 2016 
1 foci from Reference=MNI  Stevens 2021 
1 foci from Reference=MNI  Ganzel 2008 
1 foci from Reference=MNI  Demers 2018 
1 foci from Reference=MNI  Britton 2005 
1 foci from Reference=MNI  Dolcos 2021 
1 foci from Reference=MNI  Sripada 2012 
1 foci from Reference=MNI  Koch 2016 
1 foci from Reference=MNI  Zhang 2011 
2 foci from Reference=MNI  O'Doherty 2017 
2 foci from Reference=MNI  Phan 2006 
1 foci from Reference=MNI  Admon 2009 
1 foci from Reference=MNI  Mechelli 2011 
1 foci from Reference=MNI  Cropley 2016 

Contributors to cluster #2
1 foci from Reference=Talairach  Bolwerk 2014 
1 foci from Reference=Talairach  Bremner 2004 
1 foci from Reference=MNI  Kasai 2008 
1 foci from Reference=MNI  Bryant 2008 
1 foci from Reference=MNI  Guo 2020 
1 foci from Reference=MNI  Borgwardt 2010 
1 foci from Reference=Talairach  Boos 2012 

Contributors to cluster #3
1 foci from Reference=MNI  Reynaud 2013 
1 foci from Reference=Talairach  Keynan 2019 
1 foci from Reference=MNI  Demers 2018 
1 foci from Reference=MNI  Felmingham 2009 
1 foci from Reference=MNI  Koch 2017 
