# Supplementary material for: Neuroimaging correlates of psychological resilience: an Open Science systematic review and meta-analysis
Source: Front Neuroimaging. 2025 May 13;4:1487888. doi: 10.3389/fnimg.2025.1487888 (PMC12106531; doi:10.3389/fnimg.2025.1487888)
Supplement: Supplementary file 3 [file Data_Sheet_3.zip › resilience_PTSDandSZ/rois_resilience_combined_PTSD_SZ_p001_FWE05_C05_1k_peaks.xls]

Cluster #	x	y	z	ALE	P	Z	Label (Nearest Gray Matter within 5mm)
1	-24	-2	-20	0.0366784	2.0457291E-9	5.880529	Left Cerebrum.Limbic Lobe.Parahippocampal Gyrus.Gray Matter.Amygdala
1	-26	-14	-20	0.028009368	4.6528194E-7	4.9058003	Left Cerebrum.Limbic Lobe.Parahippocampal Gyrus.Gray Matter.Hippocampus
1	-20	-10	-28	0.01572922	5.220054E-4	3.27839	Left Cerebrum.Limbic Lobe.Parahippocampal Gyrus.Gray Matter.Brodmann area 35
2	6	40	18	0.029820552	1.5582398E-7	5.116291	Right Cerebrum.Limbic Lobe.Anterior Cingulate.Gray Matter.Brodmann area 32
2	0	46	8	0.026534876	1.135241E-6	4.7277403	Left Cerebrum.Limbic Lobe.Anterior Cingulate.Gray Matter.Brodmann area 32
3	22	-6	-18	0.023782529	5.8584264E-6	4.3827977	Right Cerebrum.Limbic Lobe.Parahippocampal Gyrus.Gray Matter.Amygdala
