# Supplementary material for: Neuroimaging correlates of psychological resilience: an Open Science systematic review and meta-analysis
Source: Front Neuroimaging. 2025 May 13;4:1487888. doi: 10.3389/fnimg.2025.1487888 (PMC12106531; doi:10.3389/fnimg.2025.1487888)
Supplement: Supplementary file 3 [file Data_Sheet_3.zip › resilience_PTSDvsBD/rois_resilience_BDvsPTSD_p001_FWE05_C05_1k_ALE-rois_resilience_PTSDvsBD_p001_FWE05_C05_1k_ALE_10k-p01_clust.txt]

Mask:
Reference Space               = MNI152
Dimensions                    = 91x109x91
Number of within-brain voxels = 228483
Mask Size                     = More Conservative (Smaller)

Foci:
Coordinate System             = MNI
Data Set 1 Input Image        = rois_resilience_BD_p001_FWE05_C05_1k_ALE.nii
Data Set 1 Non-Zero Voxels    = 93
Number of foci                = 34
Number of experiments         = 14
Total number of subjects      = 1345
Data Set 2 Input Image        = rois_resilience_PTSD_p001_FWE05_C05_1k_ALE.nii
Data Set 2 Non-Zero Voxels    = 499
Number of foci                = 268
Number of experiments         = 63
Total number of subjects      = 4368
Pooled Data Input Image       = rois_resilience_combined_PTSD_BD_p001_FWE05_C05_1k_ALE.nii
Pooled Data Non-Zero Voxels   = 624
Number of foci                = 302
Number of experiments         = 77
Total number of subjects      = 5713

ALE - Random Effects, Turkeltaub Non-Additive (HBM, 2012):
File of ALE voxels            = rois_resilience_BDvsPTSD_p001_FWE05_C05_1k_ALE-rois_resilience_PTSDvsBD_p001_FWE05_C05_1k_ALE_ALE.nii
FWHM minimum value            = 8.474162152746063
FWHM median value             = 8.752719106665602
FWHM maximum value            = 9.574940482272122
Minimum B>A ALE score         = -0.026245652
Maximum B>A ALE score         = 0.026245652
Permutations                  = 10000

P Values: Eickhoff (HBM, 2009)
File of P values              = rois_resilience_PTSDvsBD_p001_FWE05_C05_1k_ALE-rois_resilience_BDvsPTSD_p001_FWE05_C05_1k_ALE_10k_P.nii

Thresholding:
Threshold Method              = Uncorrected P value
Chosen P value threshold      = 0.01
Volume > Threshold            = 520 mm^3
Chosen min. cluster size      = 200 mm^3
Thresholded ALE image         = rois_resilience_BDvsPTSD_p001_FWE05_C05_1k_ALE-rois_resilience_PTSDvsBD_p001_FWE05_C05_1k_ALE_10k-p01_Z.nii

Cluster Analysis:
 #1: 520 mm^3 from (30,22,-12) to (38,30,-4) centered at (33.7,26.5,-8.5) with 2 peaks
     with a max value of 0.0035 P, 2.7 Z at (31,23,-9) 
   Labels: (Gray Matter only)
     Hemisphere: 100% Right Cerebrum
     Lobe: 66.7% Sub-lobar, 33.3% Frontal Lobe
     Gyrus: 66.7% Insula, 33.3% Inferior Frontal Gyrus
     Cell Type: 77.8% Brodmann area 47, 11.1% Brodmann area 13


Experiment Table:
[ 0 0 0 0 1 0 0 1 0 1 0 0 0 0 ]

Contributors to cluster #1
1 foci from Reference=Talairach   Pompei 2011  
1 foci from Reference=Talairach   Pompei 2011  
1 foci from Reference=Talairach   Frangou 2012  
