# Supplementary material for: Neuroimaging correlates of psychological resilience: an Open Science systematic review and meta-analysis
Source: Front Neuroimaging. 2025 May 13;4:1487888. doi: 10.3389/fnimg.2025.1487888 (PMC12106531; doi:10.3389/fnimg.2025.1487888)
Supplement: Supplementary file 3 [file Data_Sheet_3.zip › resilience_PTSDvsBD/rois_resilience_BDvsPTSD_p001_FWE05_C05_1k_ALE-rois_resilience_PTSDvsBD_p001_FWE05_C05_1k_ALE_10k-p01_peaks.xls]

Cluster #	x	y	z	P	Z	Label (Nearest Gray Matter within 5mm)
1	31	23	-9	0.0035	2.6968443	Right Cerebrum.Sub-lobar.Claustrum.Gray Matter.*
1	33.7	27.3	-8.2	0.0047	2.5971532	Right Cerebrum.Sub-lobar.Insula.Gray Matter.Brodmann area 13
