# Supplementary material for: Neuroimaging correlates of psychological resilience: an Open Science systematic review and meta-analysis
Source: Front Neuroimaging. 2025 May 13;4:1487888. doi: 10.3389/fnimg.2025.1487888 (PMC12106531; doi:10.3389/fnimg.2025.1487888)
Supplement: Supplementary file 3 [file Data_Sheet_3.zip › resilience_PTSDvsMDD/rois_resilience_PTSDvsMDD_p001_FWE05_C05_1k_ALE_conj_rois_resilience_MDDvsPTSD_p001_FWE05_1000per_C05_1k_ALE_clust.txt]

Mask:
Reference Space               = MNI152
Dimensions                    = 91x109x91
Number of within-brain voxels = 228483
Mask Size                     = More Conservative (Smaller)

Foci:
Coordinate System             = MNI
Data Set 1 Input Image        = rois_resilience_PTSD_p001_FWE05_C05_1k_ALE.nii
Data Set 1 Non-Zero Voxels    = 499
Number of foci                = 268
Number of experiments         = 63
Total number of subjects      = 4368
Data Set 2 Input Image        = rois_resilience_MDD_p001_FWE05_1000per_C05_1k_ALE.nii
Data Set 2 Non-Zero Voxels    = 508
Number of foci                = 77
Number of experiments         = 20
Total number of subjects      = 1679
Pooled Data Input Image       = rois_resilience_combined_PTSD_MDD_p001_FWE05_C05_1k_ALE.nii
Pooled Data Non-Zero Voxels   = 956
Number of foci                = 345
Number of experiments         = 83
Total number of subjects      = 6047

ALE - Random Effects, Turkeltaub Non-Additive (HBM, 2012):
File of ALE voxels            = rois_resilience_PTSDvsMDD_p001_FWE05_C05_1k_ALE_conj_rois_resilience_MDDvsPTSD_p001_FWE05_1000per_C05_1k_ALE_ALE.nii
FWHM minimum value            = 8.47348857182635
FWHM median value             = 8.766656817003568
FWHM maximum value            = 9.574940482272122
Maximum Conjunction ALE score = 0.023553692

Cluster Analysis:
 #1: 904 mm^3 from (-30,-10,-24) to (-18,-2,-12) centered at (-24.2,-5.5,-18.5) with 1 peaks
     with a max value of 0.0236 ALE at (-24,-4,-18) 
   Labels: (Gray Matter only)
     Hemisphere: 100% Left Cerebrum
     Lobe: 98.8% Limbic Lobe, 1.2% Sub-lobar
     Gyrus: 98.8% Parahippocampal Gyrus
     Cell Type: 95.2% Amygdala, 2.4% Brodmann area 28, 2.4% Brodmann area 34

 #2: 776 mm^3 from (16,-10,-22) to (28,-2,-12) centered at (23.1,-6,-17.2) with 1 peaks
     with a max value of 0.0233 ALE at (22,-6,-16) 
   Labels: (Gray Matter only)
     Hemisphere: 100% Right Cerebrum
     Lobe: 93.1% Limbic Lobe, 6.9% Sub-lobar
     Gyrus: 93.1% Parahippocampal Gyrus
     Cell Type: 91.4% Amygdala, 6.9% Brodmann area 28, 1.7% Brodmann area 34


Experiment Table:
[ 0 0 0 0 0 0 0 0 0 0 0 0 0 0 0 0 1 0 0 1 0 1 0 0 0 1 0 0 0 0 0 0 0 0 0 0 0 0 0 0 0 0 0 1 0 0 0 0 0 0 0 0 0 0 0 0 0 0 0 0 0 0 0 1 0 0 1 1 0 0 0 0 1 0 0 0 0 0 0 0 0 0 0 ]
[ 0 0 0 1 0 0 0 0 1 0 0 0 0 0 0 0 0 0 0 0 0 1 0 0 0 0 0 0 0 0 0 0 0 0 0 0 0 0 0 0 1 0 1 0 0 0 0 0 0 0 0 0 0 0 0 0 0 0 0 0 0 0 0 2 0 0 0 1 0 0 0 0 1 0 0 0 0 0 0 0 0 0 0 ]

Contributors to cluster #1
1 foci from Reference=MNI   Schweizer 2016  
1 foci from Reference=MNI   Ganzel 2008  
1 foci from Reference=MNI   Demers 2018  
1 foci from Reference=MNI   Dolcos 2021  
1 foci from Reference=MNI   Koch 2016  
1 foci from Reference=MNI   Leaver 2018  
1 foci from Reference=MNI   Hsu 2013  
1 foci from Reference=MNI   Wackerhagen 2020  
1 foci from Reference=MNI   Singh 2018  

Contributors to cluster #2
1 foci from Reference=MNI   Reynaud 2013  
1 foci from Reference=Talairach   Keynan 2019  
1 foci from Reference=MNI   Demers 2018  
1 foci from Reference=MNI   Felmingham 2009  
1 foci from Reference=MNI   Koch 2017  
2 foci from Reference=MNI   Leaver 2018  
1 foci from Reference=MNI   Wackerhagen 2020  
1 foci from Reference=MNI   Singh 2018  
