# Supplementary material for: Neuroimaging correlates of psychological resilience: an Open Science systematic review and meta-analysis
Source: Front Neuroimaging. 2025 May 13;4:1487888. doi: 10.3389/fnimg.2025.1487888 (PMC12106531; doi:10.3389/fnimg.2025.1487888)
Supplement: Supplementary file 3 [file Data_Sheet_3.zip › resilience_PTSDvsMDD/rois_resilience_PTSDvsMDD_p001_FWE05_C05_1k_ALE_conj_rois_resilience_MDDvsPTSD_p001_FWE05_1000per_C05_1k_ALE_peaks.xls]

Cluster #	x	y	z	ALE	Label (Nearest Gray Matter within 5mm)
1	-24	-4	-18	0.023553692	Left Cerebrum.Limbic Lobe.Parahippocampal Gyrus.Gray Matter.Amygdala
2	22	-6	-16	0.023274396	Right Cerebrum.Limbic Lobe.Parahippocampal Gyrus.Gray Matter.Amygdala
