# Supplementary material for: Neuroimaging correlates of psychological resilience: an Open Science systematic review and meta-analysis
Source: Front Neuroimaging. 2025 May 13;4:1487888. doi: 10.3389/fnimg.2025.1487888 (PMC12106531; doi:10.3389/fnimg.2025.1487888)
Supplement: Supplementary file 3 [file Data_Sheet_3.zip › resilience_PTSDvsSZ/rois_resilience_PTSDvsSZ_p001_FWE05_C05_1k_ALE-rois_resilience_SZvsPTSD_p001_FWE05_1000perm_C05_1k_ALE_10k-p01_peaks.xls]

Cluster #	x	y	z	P	Z	Label (Nearest Gray Matter within 5mm)
1	-28	-14	-10	0.0035	2.6968443	Left Cerebrum.Sub-lobar.Lentiform Nucleus.Gray Matter.Putamen
1	-30	-14	-14	0.0047	2.5971532	Left Cerebrum.Limbic Lobe.Parahippocampal Gyrus.Gray Matter.Hippocampus
1	-26.9	-16	-16.6	0.0048	2.5899136	Left Cerebrum.Limbic Lobe.Parahippocampal Gyrus.Gray Matter.Hippocampus
