# Supplementary material for: Neuroimaging correlates of psychological resilience: an Open Science systematic review and meta-analysis
Source: Front Neuroimaging. 2025 May 13;4:1487888. doi: 10.3389/fnimg.2025.1487888 (PMC12106531; doi:10.3389/fnimg.2025.1487888)
Supplement: Supplementary file 3 [file Data_Sheet_3.zip › resilience_PTSDvsSZ/rois_resilience_PTSDvsSZ_p001_FWE05_C05_1k_ALE_conj_rois_resilience_SZvsPTSD_p001_FWE05_1000perm_C05_1k_ALE_clust.txt]

Mask:
Reference Space               = MNI152
Dimensions                    = 91x109x91
Number of within-brain voxels = 228483
Mask Size                     = More Conservative (Smaller)

Foci:
Coordinate System             = MNI
Data Set 1 Input Image        = rois_resilience_PTSD_p001_FWE05_C05_1k_ALE.nii
Data Set 1 Non-Zero Voxels    = 499
Number of foci                = 268
Number of experiments         = 63
Total number of subjects      = 4368
Data Set 2 Input Image        = rois_resilience_SZ_p001_FWE05_1000perm_C05_1k_ALE.nii
Data Set 2 Non-Zero Voxels    = 160
Number of foci                = 89
Number of experiments         = 23
Total number of subjects      = 3121
Pooled Data Input Image       = rois_resilience_combined_PTSD_SZ_p001_FWE05_C05_1k_ALE.nii
Pooled Data Non-Zero Voxels   = 616
Number of foci                = 357
Number of experiments         = 86
Total number of subjects      = 7489

ALE - Random Effects, Turkeltaub Non-Additive (HBM, 2012):
File of ALE voxels            = rois_resilience_PTSDvsSZ_p001_FWE05_C05_1k_ALE_conj_rois_resilience_SZvsPTSD_p001_FWE05_1000perm_C05_1k_ALE_ALE.nii
FWHM minimum value            = 8.448824531907654
FWHM median value             = 8.781781412468805
FWHM maximum value            = 9.574940482272122
Maximum Conjunction ALE score = 0.0

Cluster Analysis:
No clusters found
