# Supplementary material for: Neuroimaging correlates of psychological resilience: an Open Science systematic review and meta-analysis
Source: Front Neuroimaging. 2025 May 13;4:1487888. doi: 10.3389/fnimg.2025.1487888 (PMC12106531; doi:10.3389/fnimg.2025.1487888)
Supplement: Supplementary file 3 [file Data_Sheet_3.zip › resilience_PTSDvsSZ/rois_resilience_SZvsPTSD_p001_FWE05_1000perm_C05_1k_ALE-rois_resilience_PTSDvsSZ_p001_FWE05_C05_1k_ALE_10k-p01_clust.txt]

Mask:
Reference Space               = MNI152
Dimensions                    = 91x109x91
Number of within-brain voxels = 228483
Mask Size                     = More Conservative (Smaller)

Foci:
Coordinate System             = MNI
Data Set 1 Input Image        = rois_resilience_SZ_p001_FWE05_1000perm_C05_1k_ALE.nii
Data Set 1 Non-Zero Voxels    = 160
Number of foci                = 89
Number of experiments         = 23
Total number of subjects      = 3121
Data Set 2 Input Image        = rois_resilience_PTSD_p001_FWE05_C05_1k_ALE.nii
Data Set 2 Non-Zero Voxels    = 499
Number of foci                = 268
Number of experiments         = 63
Total number of subjects      = 4368
Pooled Data Input Image       = rois_resilience_combined_PTSD_SZ_p001_FWE05_C05_1k_ALE.nii
Pooled Data Non-Zero Voxels   = 616
Number of foci                = 357
Number of experiments         = 86
Total number of subjects      = 7489

ALE - Random Effects, Turkeltaub Non-Additive (HBM, 2012):
File of ALE voxels            = rois_resilience_SZvsPTSD_p001_FWE05_1000perm_C05_1k_ALE-rois_resilience_PTSDvsSZ_p001_FWE05_C05_1k_ALE_ALE.nii
FWHM minimum value            = 8.448824531907654
FWHM median value             = 8.781781412468805
FWHM maximum value            = 9.574940482272122
Minimum B>A ALE score         = -0.01436552
Maximum B>A ALE score         = 0.01436552
Permutations                  = 10000

P Values: Eickhoff (HBM, 2009)
File of P values              = rois_resilience_PTSDvsSZ_p001_FWE05_C05_1k_ALE-rois_resilience_SZvsPTSD_p001_FWE05_1000perm_C05_1k_ALE_10k_P.nii

Thresholding:
Threshold Method              = Uncorrected P value
Chosen P value threshold      = 0.01
Volume > Threshold            = 608 mm^3
Chosen min. cluster size      = 200 mm^3
Thresholded ALE image         = rois_resilience_SZvsPTSD_p001_FWE05_1000perm_C05_1k_ALE-rois_resilience_PTSDvsSZ_p001_FWE05_C05_1k_ALE_10k-p01_Z.nii

Cluster Analysis:
 #1: 608 mm^3 from (-4,12,26) to (8,24,38) centered at (1.9,18.1,33.8) with 4 peaks
     with a max value of 2.0E-4 P, 3.54 Z at (-3,14,30) 
   Labels: (Gray Matter only)
     Hemisphere: 60.6% Right Cerebrum, 39.4% Left Cerebrum
     Lobe: 69.7% Limbic Lobe, 30.3% Frontal Lobe
     Gyrus: 100% Cingulate Gyrus
     Cell Type: 54.5% Brodmann area 24, 45.5% Brodmann area 32


Experiment Table:
[ 1 1 0 0 0 0 0 0 0 0 1 0 2 0 0 0 0 0 0 0 0 0 0 ]

Contributors to cluster #1
1 foci from Guo 2020  
1 foci from Reference=MNI   Sambataro 2013  
1 foci from Reference=MNI   Borgwardt 2007  
2 foci from Reference=Talairach   Allen 2010  
