# Supplementary material for: Neuroimaging correlates of psychological resilience: an Open Science systematic review and meta-analysis
Source: Front Neuroimaging. 2025 May 13;4:1487888. doi: 10.3389/fnimg.2025.1487888 (PMC12106531; doi:10.3389/fnimg.2025.1487888)
Supplement: Supplementary file 3 [file Data_Sheet_3.zip › resilience_PTSDvsSZ/rois_resilience_SZvsPTSD_p001_FWE05_1000perm_C05_1k_ALE-rois_resilience_PTSDvsSZ_p001_FWE05_C05_1k_ALE_10k-p01_peaks.xls]

Cluster #	x	y	z	P	Z	Label (Nearest Gray Matter within 5mm)
1	-3	14	30	2.0E-4	3.5400841	Left Cerebrum.Limbic Lobe.Cingulate Gyrus.Gray Matter.Brodmann area 24
1	-2	14	34	3.0E-4	3.4316144	Left Cerebrum.Limbic Lobe.Cingulate Gyrus.Gray Matter.Brodmann area 24
1	7	18	31	4.0E-4	3.352795	Right Cerebrum.Limbic Lobe.Cingulate Gyrus.Gray Matter.Brodmann area 24
1	2	20.8	32.8	1.0	0.0	Left Cerebrum.Frontal Lobe.Cingulate Gyrus.Gray Matter.Brodmann area 32
