# Supplementary material for: Neuroimaging correlates of psychological resilience: an Open Science systematic review and meta-analysis
Source: Front Neuroimaging. 2025 May 13;4:1487888. doi: 10.3389/fnimg.2025.1487888 (PMC12106531; doi:10.3389/fnimg.2025.1487888)
Supplement: Supplementary file 3 [file Data_Sheet_3.zip › resilience_PTSD/rois_resilience_PTSD_p001_FWE05_C05_1k_clust.txt]

Mask:
Reference Space               = MNI152
Dimensions                    = 91x109x91
Number of within-brain voxels = 228483
Mask Size                     = More Conservative (Smaller)

Foci:
Coordinate System             = MNI
File of foci coordinates      = rois_resilience_PTSD.txt
Number of foci                = 268
Number of experiments         = 68
Total number of subjects      = 4660

ALE - Random Effects, Turkeltaub Non-Additive (HBM, 2012):
File of ALE voxels            = rois_resilience_PTSD_p001_FWE05_ALE.nii
FWHM minimum value            = 8.474162152746063
FWHM median value             = 8.789837222155588
FWHM maximum value            = 9.574940482272122
Minimum ALE score             = 1.4E-45
Maximum ALE score             = 0.031210685

P Values: Eickhoff (HBM, 2009)
File of P values              = rois_resilience_PTSD_p001_FWE05_P.nii
Minimum P value               = 1.1372147E-8

Thresholding:
Threshold Method              = Cluster-level Inference
Thresholding Value            = 0.05
Thresholding Permutations     = 1000
Cluster-Forming Method        = Uncorrected P value
Cluster-Forming Value         = 0.001
Volume > Threshold            = 3992 mm^3
Chosen min. cluster size      = 776 mm^3
Thresholded ALE image         = rois_resilience_PTSD_p001_FWE05_C05_1k_ALE.nii

Cluster Analysis:
 #1: 2896 mm^3 from (-30,-18,-32) to (-16,2,-10) centered at (-24.2,-6.9,-20.2) with 2 peaks
     with a max value of 0.0312 ALE, 1.1372147E-8 P, 5.59 Z at (-24,-2,-20) 
   Labels: (Gray Matter only)
     Hemisphere: 100% Left Cerebrum
     Lobe: 98.4% Limbic Lobe, 1.6% Sub-lobar
     Gyrus: 87% Parahippocampal Gyrus, 11.5% Uncus, 1% Lentiform Nucleus
     Cell Type: 67.2% Amygdala, 14.6% Brodmann area 34, 10.9% Hippocampus, 5.7% Brodmann area 28, 1% Putamen

 #2: 1096 mm^3 from (16,-16,-24) to (28,-2,-12) centered at (23.5,-7.3,-18.1) with 1 peaks
     with a max value of 0.0238 ALE, 1.526791E-6 P, 4.67 Z at (22,-6,-18) 
   Labels: (Gray Matter only)
     Hemisphere: 100% Right Cerebrum
     Lobe: 94.6% Limbic Lobe, 5.4% Sub-lobar
     Gyrus: 94.6% Parahippocampal Gyrus
     Cell Type: 91.9% Amygdala, 6.8% Brodmann area 28, 1.4% Brodmann area 34


Experiment Table:
[ 0 0 0 0 0 0 0 0 0 0 0 0 0 0 0 0 1 0 1 1 0 1 0 0 1 1 0 0 0 0 0 0 0 0 0 1 0 0 0 0 0 0 0 0 0 1 0 0 0 1 0 0 0 2 0 0 0 0 0 0 0 0 2 0 0 0 1 0 ]
[ 0 0 0 1 0 0 0 0 1 0 0 0 0 0 0 0 0 0 1 0 0 1 0 0 0 0 0 0 0 0 0 0 0 0 0 0 0 0 0 0 0 0 1 0 1 0 0 0 0 0 0 0 0 0 0 0 0 0 0 0 0 0 0 0 0 0 0 0 ]

Contributors to cluster #1
1 foci from Reference=MNI  Schweizer 2016 
1 foci from Reference=MNI  Stevens 2021 
1 foci from Reference=MNI  Ganzel 2008 
1 foci from Reference=MNI  Demers 2018 
1 foci from Reference=MNI  Britton 2005 
1 foci from Reference=MNI  Dolcos 2021 
1 foci from Reference=MNI  Sripada 2012 
1 foci from Reference=MNI  Koch 2016 
1 foci from Reference=MNI  Zhang 2011 
2 foci from Reference=MNI  O'Doherty 2017 
2 foci from Reference=MNI  Phan 2006 
1 foci from Reference=MNI  Admon 2009 

Contributors to cluster #2
1 foci from Reference=MNI  Reynaud 2013 
1 foci from Reference=Talairach  Keynan 2019 
1 foci from Reference=MNI  Stevens 2021 
1 foci from Reference=MNI  Demers 2018 
1 foci from Reference=MNI  Felmingham 2009 
1 foci from Reference=MNI  Koch 2017 
