# Supplementary material for: Neuroimaging correlates of psychological resilience: an Open Science systematic review and meta-analysis
Source: Front Neuroimaging. 2025 May 13;4:1487888. doi: 10.3389/fnimg.2025.1487888 (PMC12106531; doi:10.3389/fnimg.2025.1487888)
Supplement: Supplementary file 3 [file Data_Sheet_3.zip › resilience_PTSD/rois_resilience_PTSD_p001_FWE05_C05_1k_peaks.xls]

Cluster #	x	y	z	ALE	P	Z	Label (Nearest Gray Matter within 5mm)
1	-24	-2	-20	0.031210685	1.1372147E-8	5.5897684	Left Cerebrum.Limbic Lobe.Parahippocampal Gyrus.Gray Matter.Amygdala
1	-26	-14	-20	0.028008532	9.4192806E-8	5.2104793	Left Cerebrum.Limbic Lobe.Parahippocampal Gyrus.Gray Matter.Hippocampus
2	22	-6	-18	0.023765197	1.526791E-6	4.667195	Right Cerebrum.Limbic Lobe.Parahippocampal Gyrus.Gray Matter.Amygdala
