# Supplementary material for: Neuroimaging correlates of psychological resilience: an Open Science systematic review and meta-analysis
Source: Front Neuroimaging. 2025 May 13;4:1487888. doi: 10.3389/fnimg.2025.1487888 (PMC12106531; doi:10.3389/fnimg.2025.1487888)
Supplement: Supplementary file 3 [file Data_Sheet_3.zip › resilience_PTSD_BD/rois_resilience_combined_PTSD_BD_p001_FWE05_p001_FWE05_C05_1k_clust.txt]

Mask:
Reference Space               = MNI152
Dimensions                    = 91x109x91
Number of within-brain voxels = 228483
Mask Size                     = More Conservative (Smaller)

Foci:
Coordinate System             = MNI
File of foci coordinates      = rois_resilience_combined_PTSD_BD.txt
Number of foci                = 302
Number of experiments         = 86
Total number of subjects      = 6446

ALE - Random Effects, Turkeltaub Non-Additive (HBM, 2012):
File of ALE voxels            = rois_resilience_combined_PTSD_BD_ALE.nii
FWHM minimum value            = 8.474162152746063
FWHM median value             = 8.73374922650833
FWHM maximum value            = 9.574940482272122
Minimum ALE score             = 2.8E-44
Maximum ALE score             = 0.036858376

P Values: Eickhoff (HBM, 2009)
File of P values              = rois_resilience_combined_PTSD_BD_P.nii
Minimum P value               = 6.0990224E-10

Thresholding:
Threshold Method              = Cluster-level Inference
Thresholding Value            = 0.05
Thresholding Permutations     = 1000
Cluster-Forming Method        = Uncorrected P value
Cluster-Forming Value         = 0.001
Volume > Threshold            = 4992 mm^3
Chosen min. cluster size      = 736 mm^3
Thresholded ALE image         = rois_resilience_combined_PTSD_BD_C05_1k_ALE.nii

Cluster Analysis:
 #1: 2592 mm^3 from (-30,-18,-30) to (-18,2,-12) centered at (-24.3,-7,-20.1) with 2 peaks
     with a max value of 0.0312 ALE, 2.6154789E-8 P, 5.44 Z at (-24,-2,-20) 
   Labels: (Gray Matter only)
     Hemisphere: 100% Left Cerebrum
     Lobe: 99.4% Limbic Lobe
     Gyrus: 90.6% Parahippocampal Gyrus, 8.8% Uncus
     Cell Type: 69.6% Amygdala, 12.9% Brodmann area 34, 12.3% Hippocampus, 4.7% Brodmann area 28

 #2: 1296 mm^3 from (16,-16,-24) to (28,-2,-12) centered at (23.5,-6.6,-17) with 1 peaks
     with a max value of 0.0267 ALE, 4.4279406E-7 P, 4.92 Z at (22,-6,-16) 
   Labels: (Gray Matter only)
     Hemisphere: 100% Right Cerebrum
     Lobe: 89.2% Limbic Lobe, 10.8% Sub-lobar
     Gyrus: 89.2% Parahippocampal Gyrus, 1.4% Lentiform Nucleus
     Cell Type: 90.5% Amygdala, 6.8% Brodmann area 28, 1.4% Brodmann area 34, 1.4% Putamen

 #3: 1104 mm^3 from (30,18,-12) to (40,30,0) centered at (34.5,25,-6.9) with 1 peaks
     with a max value of 0.0369 ALE, 6.0990224E-10 P, 6.08 Z at (34,26,-8) 
   Labels: (Gray Matter only)
     Hemisphere: 100% Right Cerebrum
     Lobe: 88.6% Sub-lobar, 11.4% Frontal Lobe
     Gyrus: 48.6% Insula, 34.3% Claustrum, 11.4% Inferior Frontal Gyrus, 5.7% Extra-Nuclear
     Cell Type: 25.7% Brodmann area 47, 25.7% Brodmann area 13


Experiment Table:
[ 0 0 0 0 0 0 0 0 0 0 0 0 0 0 0 0 1 0 1 1 0 1 0 0 1 1 0 0 0 0 0 0 0 0 0 1 0 0 0 0 0 0 0 0 0 1 0 0 0 1 0 0 0 2 0 0 0 0 0 0 0 0 1 0 0 0 1 0 0 0 0 0 0 0 0 0 0 0 0 0 0 0 0 0 0 0 ]
[ 0 0 0 1 0 0 0 0 1 0 0 0 0 0 0 0 0 0 1 0 0 1 0 0 0 0 0 0 0 0 0 0 0 0 0 0 0 0 0 0 0 0 1 0 1 0 0 0 0 0 0 0 0 0 0 0 0 0 0 0 0 0 0 0 0 0 0 0 0 0 0 0 0 1 0 0 0 0 0 0 0 0 0 0 0 0 ]
[ 0 0 1 0 0 0 0 0 0 0 0 0 0 0 0 0 0 0 0 0 0 0 0 0 0 0 1 0 0 0 1 0 0 0 0 0 0 0 0 0 0 0 0 0 0 0 0 0 0 0 0 0 0 0 0 0 0 0 0 0 0 0 0 0 0 0 0 0 0 0 0 0 1 0 0 0 1 0 1 0 0 0 0 0 0 0 ]

Contributors to cluster #1
1 foci from Reference=MNI  Schweizer 2016 
1 foci from Reference=MNI  Stevens 2021 
1 foci from Reference=MNI  Ganzel 2008 
1 foci from Reference=MNI  Demers 2018 
1 foci from Reference=MNI  Britton 2005 
1 foci from Reference=MNI  Dolcos 2021 
1 foci from Reference=MNI  Sripada 2012 
1 foci from Reference=MNI  Koch 2016 
1 foci from Reference=MNI  Zhang 2011 
2 foci from Reference=MNI  O'Doherty 2017 
1 foci from Reference=MNI  Phan 2006 
1 foci from Reference=MNI  Admon 2009 

Contributors to cluster #2
1 foci from Reference=MNI  Reynaud 2013 
1 foci from Reference=Talairach  Keynan 2019 
1 foci from Reference=MNI  Stevens 2021 
1 foci from Reference=MNI  Demers 2018 
1 foci from Reference=MNI  Felmingham 2009 
1 foci from Reference=MNI  Koch 2017 
1 foci from Reference=MNI  Linke 2012 

Contributors to cluster #3
1 foci from Reference=MNI  Kong 2015 
1 foci from Reference=MNI  Falconer 2006 
1 foci from Reference=Talairach  Chen 2006 
1 foci from Reference=Talairach  Pompei 2011 
1 foci from Reference=Talairach  Pompei 2011 
1 foci from Reference=Talairach  Frangou 2012 
