# Supplementary material for: Neuroimaging correlates of psychological resilience: an Open Science systematic review and meta-analysis
Source: Front Neuroimaging. 2025 May 13;4:1487888. doi: 10.3389/fnimg.2025.1487888 (PMC12106531; doi:10.3389/fnimg.2025.1487888)
Supplement: Supplementary file 3 [file Data_Sheet_3.zip › resilience_PTSD_BD/rois_resilience_combined_PTSD_BD_p001_FWE05_p001_FWE05_C05_1k_peaks.xls]

Cluster #	x	y	z	ALE	P	Z	Label (Nearest Gray Matter within 5mm)
1	-24	-2	-20	0.031210685	2.6154789E-8	5.4433203	Left Cerebrum.Limbic Lobe.Parahippocampal Gyrus.Gray Matter.Amygdala
1	-26	-14	-20	0.028008532	1.9885141E-7	5.07008	Left Cerebrum.Limbic Lobe.Parahippocampal Gyrus.Gray Matter.Hippocampus
2	22	-6	-16	0.026736965	4.4279406E-7	4.915514	Right Cerebrum.Limbic Lobe.Parahippocampal Gyrus.Gray Matter.Amygdala
3	34	26	-8	0.036858376	6.0990224E-10	6.077713	Right Cerebrum.Sub-lobar.Insula.Gray Matter.Brodmann area 13
