# Supplementary material for: Neuroimaging correlates of psychological resilience: an Open Science systematic review and meta-analysis
Source: Front Neuroimaging. 2025 May 13;4:1487888. doi: 10.3389/fnimg.2025.1487888 (PMC12106531; doi:10.3389/fnimg.2025.1487888)
Supplement: Supplementary file 3 [file Data_Sheet_3.zip › resilience_SZandBD/rois_resilience_combined_SZ_BD_p001_FWE05_C05_1k_clust.txt]

Mask:
Reference Space               = MNI152
Dimensions                    = 91x109x91
Number of within-brain voxels = 228483
Mask Size                     = More Conservative (Smaller)

Foci:
Coordinate System             = MNI
File of foci coordinates      = rois_resilience_combined_SZ_BD.txt
Number of foci                = 123
Number of experiments         = 45
Total number of subjects      = 5330

ALE - Random Effects, Turkeltaub Non-Additive (HBM, 2012):
File of ALE voxels            = rois_resilience_combined_SZ_BD_p001_FWE05_ALE.nii
FWHM minimum value            = 8.448824531907654
FWHM median value             = 8.626266392701694
FWHM maximum value            = 9.241242951547518
Minimum ALE score             = 3.9580073E-38
Maximum ALE score             = 0.031637304

P Values: Eickhoff (HBM, 2009)
File of P values              = rois_resilience_combined_SZ_BD_p001_FWE05_P.nii
Minimum P value               = 6.444965E-10

Thresholding:
Threshold Method              = Cluster-level Inference
Thresholding Value            = 0.05
Thresholding Permutations     = 1000
Cluster-Forming Method        = Uncorrected P value
Cluster-Forming Value         = 0.001
Volume > Threshold            = 1240 mm^3
Chosen min. cluster size      = 512 mm^3
Thresholded ALE image         = rois_resilience_combined_SZ_BD_p001_FWE05_C05_1k_ALE.nii

Cluster Analysis:
 #1: 648 mm^3 from (30,22,-12) to (38,30,-4) centered at (34,26,-8) with 1 peaks
     with a max value of 0.0316 ALE, 6.444965E-10 P, 6.07 Z at (34,26,-8) 
   Labels: (Gray Matter only)
     Hemisphere: 100% Right Cerebrum
     Lobe: 80% Sub-lobar, 20% Frontal Lobe
     Gyrus: 60% Insula, 20% Inferior Frontal Gyrus, 20% Claustrum
     Cell Type: 40% Brodmann area 47, 33.3% Brodmann area 13

 #2: 592 mm^3 from (2,36,14) to (10,44,22) centered at (6.3,40.4,18.2) with 1 peaks
     with a max value of 0.0221 ALE, 5.9465066E-7 P, 4.86 Z at (6,40,18) 
   Labels: (Gray Matter only)
     Hemisphere: 100% Right Cerebrum
     Lobe: 100% Limbic Lobe
     Gyrus: 86.1% Anterior Cingulate, 13.9% Cingulate Gyrus
     Cell Type: 100% Brodmann area 32


Experiment Table:
[ 0 0 0 0 0 0 0 0 0 0 0 0 0 0 0 0 0 0 0 0 0 0 0 0 0 0 0 0 0 0 0 1 0 0 0 1 0 1 0 0 0 0 0 0 0 ]
[ 1 0 0 0 0 0 0 0 0 0 1 0 0 1 0 0 0 0 0 0 0 0 0 0 0 0 0 0 0 0 0 0 0 0 0 0 0 0 0 0 0 0 0 0 0 ]

Contributors to cluster #1
1 foci from Reference=Talairach  Pompei 2011 
1 foci from Reference=Talairach  Pompei 2011 
1 foci from Reference=Talairach  Frangou 2012 

Contributors to cluster #2
1 foci from Guo 2020 
1 foci from Reference=MNI  Borgwardt 2010 
1 foci from Reference=Talairach  Boos 2012 
