# Supplementary material for: Neuroimaging correlates of psychological resilience: an Open Science systematic review and meta-analysis
Source: Front Neuroimaging. 2025 May 13;4:1487888. doi: 10.3389/fnimg.2025.1487888 (PMC12106531; doi:10.3389/fnimg.2025.1487888)
Supplement: Supplementary file 3 [file Data_Sheet_3.zip › resilience_SZandBD/rois_resilience_combined_SZ_BD_p001_FWE05_C05_1k_peaks.xls]

Cluster #	x	y	z	ALE	P	Z	Label (Nearest Gray Matter within 5mm)
1	34	26	-8	0.031637304	6.444965E-10	6.0688562	Right Cerebrum.Sub-lobar.Insula.Gray Matter.Brodmann area 13
2	6	40	18	0.022081329	5.9465066E-7	4.8574295	Right Cerebrum.Limbic Lobe.Anterior Cingulate.Gray Matter.Brodmann area 32
