# Supplementary material for: Neuroimaging correlates of psychological resilience: an Open Science systematic review and meta-analysis
Source: Front Neuroimaging. 2025 May 13;4:1487888. doi: 10.3389/fnimg.2025.1487888 (PMC12106531; doi:10.3389/fnimg.2025.1487888)
Supplement: Supplementary file 3 [file Data_Sheet_3.zip › resilience_SZandMDD/rois_resilience_combined_SZ_MDD_p001_FWE05_C05_1k_clust.txt]

Mask:
Reference Space               = MNI152
Dimensions                    = 91x109x91
Number of within-brain voxels = 228483
Mask Size                     = More Conservative (Smaller)

Foci:
Coordinate System             = MNI
File of foci coordinates      = rois_resilience_combined_SZ_MDD.txt
Number of foci                = 166
Number of experiments         = 48
Total number of subjects      = 5323

ALE - Random Effects, Turkeltaub Non-Additive (HBM, 2012):
File of ALE voxels            = rois_resilience_combined_SZ_MDD_p001_FWE05_ALE.nii
FWHM minimum value            = 8.448824531907654
FWHM median value             = 8.667360900189399
FWHM maximum value            = 9.328903358328546
Minimum ALE score             = 3.9580073E-38
Maximum ALE score             = 0.027054524

P Values: Eickhoff (HBM, 2009)
File of P values              = rois_resilience_combined_SZ_MDD_p001_FWE05_P.nii
Minimum P value               = 5.235636E-8

Thresholding:
Threshold Method              = Cluster-level Inference
Thresholding Value            = 0.05
Thresholding Permutations     = 1000
Cluster-Forming Method        = Uncorrected P value
Cluster-Forming Value         = 0.001
Volume > Threshold            = 5456 mm^3
Chosen min. cluster size      = 640 mm^3
Thresholded ALE image         = rois_resilience_combined_SZ_MDD_p001_FWE05_C05_1k_ALE.nii

Cluster Analysis:
 #1: 2144 mm^3 from (-8,12,20) to (10,26,38) centered at (1.2,17.3,30.1) with 2 peaks
     with a max value of 0.0205 ALE, 3.960083E-6 P, 4.47 Z at (0,14,32) 
   Labels: (Gray Matter only)
     Hemisphere: 54.8% Left Cerebrum, 45.2% Right Cerebrum
     Lobe: 86.1% Limbic Lobe, 13.9% Frontal Lobe
     Gyrus: 95.7% Cingulate Gyrus, 4.3% Anterior Cingulate
     Cell Type: 70.4% Brodmann area 24, 27.8% Brodmann area 32, 1.7% Brodmann area 33

 #2: 1456 mm^3 from (-28,-10,-26) to (-16,6,-6) centered at (-23.4,-4.9,-17.3) with 1 peaks
     with a max value of 0.0271 ALE, 5.235636E-8 P, 5.32 Z at (-24,-6,-18) 
   Labels: (Gray Matter only)
     Hemisphere: 100% Left Cerebrum
     Lobe: 82.5% Limbic Lobe, 17.5% Sub-lobar
     Gyrus: 80.2% Parahippocampal Gyrus, 13.5% Lentiform Nucleus, 2.4% Uncus
     Cell Type: 73.8% Amygdala, 10.3% Brodmann area 34, 7.1% Lateral Globus Pallidus, 4% Medial Globus Pallidus, 2.4% Brodmann area 28, 1.6% Putamen

 #3: 976 mm^3 from (18,-10,-22) to (28,0,-10) centered at (23.3,-5.2,-16) with 1 peaks
     with a max value of 0.0247 ALE, 2.7462974E-7 P, 5.01 Z at (24,-6,-16) 
   Labels: (Gray Matter only)
     Hemisphere: 100% Right Cerebrum
     Lobe: 79.3% Limbic Lobe, 20.7% Sub-lobar
     Gyrus: 79.3% Parahippocampal Gyrus, 10.3% Lentiform Nucleus
     Cell Type: 79.3% Amygdala, 6.9% Lateral Globus Pallidus, 5.2% Brodmann area 34, 5.2% Brodmann area 28, 3.4% Medial Globus Pallidus

 #4: 880 mm^3 from (0,36,8) to (10,46,22) centered at (5.3,41.2,16) with 1 peaks
     with a max value of 0.0241 ALE, 4.0377017E-7 P, 4.93 Z at (6,40,18) 
   Labels: (Gray Matter only)
     Hemisphere: 100% Right Cerebrum
     Lobe: 100% Limbic Lobe
     Gyrus: 88.4% Anterior Cingulate, 11.6% Cingulate Gyrus
     Cell Type: 100% Brodmann area 32


Experiment Table:
[ 1 1 0 0 0 0 0 0 0 0 0 0 0 0 2 0 0 1 0 0 0 0 0 0 0 0 0 0 1 1 0 0 0 0 0 0 0 0 0 0 0 0 0 0 0 0 3 0 ]
[ 0 0 0 0 0 0 0 0 0 0 0 0 0 0 0 0 0 0 0 1 0 0 0 0 0 0 1 3 0 0 1 1 0 0 0 0 1 0 0 0 0 0 0 0 0 1 0 0 ]
[ 0 0 0 0 0 0 0 0 0 0 0 0 0 0 0 0 0 0 0 0 0 0 0 0 0 0 0 3 0 0 0 1 0 0 0 0 1 0 0 0 0 0 0 0 0 0 0 0 ]
[ 1 0 0 0 0 0 0 0 0 0 1 0 0 1 0 0 0 0 0 0 0 0 0 0 0 0 0 0 0 0 0 0 0 0 1 0 0 0 0 0 0 0 0 0 0 0 1 0 ]

Contributors to cluster #1
1 foci from Guo 2020 
1 foci from Reference=MNI  Sambataro 2013 
2 foci from Reference=Talairach  Allen 2010 
1 foci from Reference=Talairach  Spence 2000 
1 foci from Reference=MNI  van der Werff 2013 
1 foci from Reference=MNI  Cisler 2013 
3 foci from Reference=MNI  Peterson 2014 

Contributors to cluster #2
1 foci from Reference=MNI  Mechelli 2011 
1 foci from Reference=MNI  Cropley 2016 
3 foci from Reference=MNI  Leaver 2018 
1 foci from Reference=MNI  Hsu 2013 
1 foci from Reference=MNI  Wackerhagen 2020 
1 foci from Reference=MNI  Singh 2018 
1 foci from Reference=MNI  Dennison 2016 

Contributors to cluster #3
3 foci from Reference=MNI  Leaver 2018 
1 foci from Reference=MNI  Wackerhagen 2020 
1 foci from Reference=MNI  Singh 2018 

Contributors to cluster #4
1 foci from Guo 2020 
1 foci from Reference=MNI  Borgwardt 2010 
1 foci from Reference=Talairach  Boos 2012 
1 foci from Reference=MNI  Amico 2011 
1 foci from Reference=MNI  Peterson 2014 
