# Supplementary material for: Neuroimaging correlates of psychological resilience: an Open Science systematic review and meta-analysis
Source: Front Neuroimaging. 2025 May 13;4:1487888. doi: 10.3389/fnimg.2025.1487888 (PMC12106531; doi:10.3389/fnimg.2025.1487888)
Supplement: Supplementary file 3 [file Data_Sheet_3.zip › resilience_SZ/rois_resilience_SZ_p001_FWE05_1000perm_C05_1k_clust.txt]

Mask:
Reference Space               = MNI152
Dimensions                    = 91x109x91
Number of within-brain voxels = 228483
Mask Size                     = More Conservative (Smaller)

Foci:
Coordinate System             = MNI
File of foci coordinates      = rois_resilience_SZ.txt
Number of foci                = 89
Number of experiments         = 23
Total number of subjects      = 3121

ALE - Random Effects, Turkeltaub Non-Additive (HBM, 2012):
File of ALE voxels            = rois_resilience_SZ_p001_FWE05_1000perm_ALE.nii
FWHM minimum value            = 8.448824531907654
FWHM median value             = 8.649823034185811
FWHM maximum value            = 9.241242951547518
Minimum ALE score             = 3.9580073E-38
Maximum ALE score             = 0.022081329

P Values: Eickhoff (HBM, 2009)
File of P values              = rois_resilience_SZ_p001_FWE05_1000perm_P.nii
Minimum P value               = 1.7095621E-7

Thresholding:
Threshold Method              = Cluster-level Inference
Thresholding Value            = 0.05
Thresholding Permutations     = 1000
Cluster-Forming Method        = Uncorrected P value
Cluster-Forming Value         = 0.001
Volume > Threshold            = 1280 mm^3
Chosen min. cluster size      = 536 mm^3
Thresholded ALE image         = rois_resilience_SZ_p001_FWE05_1000perm_C05_1k_ALE.nii

Cluster Analysis:
 #1: 640 mm^3 from (2,36,14) to (12,44,22) centered at (6.3,40.4,18.3) with 1 peaks
     with a max value of 0.0221 ALE, 1.7095621E-7 P, 5.1 Z at (6,40,18) 
   Labels: (Gray Matter only)
     Hemisphere: 100% Right Cerebrum
     Lobe: 100% Limbic Lobe
     Gyrus: 86.1% Anterior Cingulate, 13.9% Cingulate Gyrus
     Cell Type: 100% Brodmann area 32

 #2: 640 mm^3 from (-4,12,26) to (10,24,38) centered at (2.2,18.2,33.9) with 3 peaks
     with a max value of 0.0136 ALE, 7.3696385E-5 P, 3.8 Z at (0,16,36) 
   Labels: (Gray Matter only)
     Hemisphere: 61.8% Right Cerebrum, 38.2% Left Cerebrum
     Lobe: 70.6% Limbic Lobe, 29.4% Frontal Lobe
     Gyrus: 100% Cingulate Gyrus
     Cell Type: 52.9% Brodmann area 24, 47.1% Brodmann area 32


Experiment Table:
[ 1 0 0 0 0 0 0 0 1 0 0 1 0 0 0 0 0 0 0 0 0 0 0 ]
[ 1 1 0 0 0 0 0 0 0 0 1 0 2 0 0 0 0 0 0 0 0 0 0 ]

Contributors to cluster #1
1 foci from Guo 2020 
1 foci from Reference=MNI  Borgwardt 2010 
1 foci from Reference=Talairach  Boos 2012 

Contributors to cluster #2
1 foci from Guo 2020 
1 foci from Reference=MNI  Sambataro 2013 
1 foci from Reference=MNI  Borgwardt 2007 
2 foci from Reference=Talairach  Allen 2010 
