# Supplementary material for: Neuroimaging correlates of psychological resilience: an Open Science systematic review and meta-analysis
Source: Front Neuroimaging. 2025 May 13;4:1487888. doi: 10.3389/fnimg.2025.1487888 (PMC12106531; doi:10.3389/fnimg.2025.1487888)
Supplement: Supplementary file 3 [file Data_Sheet_3.zip › resilience_SZ/rois_resilience_SZ_p001_FWE05_1000perm_C05_1k_peaks.xls]

Cluster #	x	y	z	ALE	P	Z	Label (Nearest Gray Matter within 5mm)
1	6	40	18	0.022081329	1.7095621E-7	5.098772	Right Cerebrum.Limbic Lobe.Anterior Cingulate.Gray Matter.Brodmann area 32
2	0	16	36	0.013634986	7.3696385E-5	3.7954228	Left Cerebrum.Limbic Lobe.Cingulate Gyrus.Gray Matter.Brodmann area 32
2	8	20	34	0.012006625	1.7841336E-4	3.5701137	Right Cerebrum.Frontal Lobe.Cingulate Gyrus.Gray Matter.Brodmann area 32
2	6	20	26	0.010727193	3.6670986E-4	3.3767715	Right Cerebrum.Limbic Lobe.Cingulate Gyrus.Gray Matter.Brodmann area 24
