# Supplementary material for: Neuroimaging correlates of psychological resilience: an Open Science systematic review and meta-analysis
Source: Front Neuroimaging. 2025 May 13;4:1487888. doi: 10.3389/fnimg.2025.1487888 (PMC12106531; doi:10.3389/fnimg.2025.1487888)
Supplement: Supplementary file 4 [file Data_Sheet_4.zip]

Archive with 26 entries (23 files):
- resilience_ALL_rs-MRI/
- resilience_ALL_rs-MRI/rois_resilience_rs-MRI_p001_FWE05_ALE.nii
- resilience_ALL_rs-MRI/rois_resilience_rs-MRI_p001_FWE05_C05_1k_ALE.nii
- resilience_ALL_rs-MRI/rois_resilience_rs-MRI_p001_FWE05_C05_1k_clust.nii
- resilience_ALL_rs-MRI/rois_resilience_rs-MRI_p001_FWE05_C05_1k_clust.txt
- resilience_ALL_rs-MRI/rois_resilience_rs-MRI_p001_FWE05_C05_1k_peaks.xls
- resilience_ALL_rs-MRI/rois_resilience_rs-MRI_p001_FWE05_P.nii
- resilience_ALL_rs-MRI/rois_resilience_rs-MRI_p001_FWE05_Z.nii
- resilience_ALL_sMRI/
- resilience_ALL_sMRI/rois_resilience_sMRI_p001_FWE05_ALE.nii
- resilience_ALL_sMRI/rois_resilience_sMRI_p001_FWE05_C05_1k_ALE.nii
- resilience_ALL_sMRI/rois_resilience_sMRI_p001_FWE05_C05_1k_clust.nii
- resilience_ALL_sMRI/rois_resilience_sMRI_p001_FWE05_C05_1k_clust.txt
- resilience_ALL_sMRI/rois_resilience_sMRI_p001_FWE05_C05_1k_peaks.xls
- resilience_ALL_sMRI/rois_resilience_sMRI_p001_FWE05_P.nii
- resilience_ALL_sMRI/rois_resilience_sMRI_p001_FWE05_Z.nii
- resilience_ALL_t-fMRI/
- resilience_ALL_t-fMRI/rois_resilience_t-fMRI_p001_FWE05_ALE.nii
- resilience_ALL_t-fMRI/rois_resilience_t-fMRI_p001_FWE05_C05_1k_ALE.nii
- resilience_ALL_t-fMRI/rois_resilience_t-fMRI_p001_FWE05_C05_1k_clust.nii
- resilience_ALL_t-fMRI/rois_resilience_t-fMRI_p001_FWE05_C05_1k_clust.txt
- resilience_ALL_t-fMRI/rois_resilience_t-fMRI_p001_FWE05_C05_1k_peaks.xls
- resilience_ALL_t-fMRI/rois_resilience_t-fMRI_p001_FWE05_P.nii
- resilience_ALL_t-fMRI/rois_resilience_t-fMRI_p001_FWE05_Z.nii
- Table S1 Resilience Meta-analyses by Modality.docx
- Table S1 Resilience Meta-analyses by Modality.pdf
