# Supplementary material for: Neuroimaging correlates of psychological resilience: an Open Science systematic review and meta-analysis
Source: Front Neuroimaging. 2025 May 13;4:1487888. doi: 10.3389/fnimg.2025.1487888 (PMC12106531; doi:10.3389/fnimg.2025.1487888)
Supplement: Supplementary file 4 [file Data_Sheet_4.zip › resilience_ALL_rs-MRI/rois_resilience_rs-MRI_p001_FWE05_C05_1k_clust.txt]

Mask:
Reference Space               = MNI152
Dimensions                    = 91x109x91
Number of within-brain voxels = 228483
Mask Size                     = More Conservative (Smaller)

Foci:
Coordinate System             = MNI
File of foci coordinates      = rois_resilience_rs-MRI.txt
Number of foci                = 159
Number of experiments         = 34
Total number of subjects      = 3402

ALE - Random Effects, Turkeltaub Non-Additive (HBM, 2012):
File of ALE voxels            = rois_resilience_rs-MRI_p001_FWE05_ALE.nii
FWHM minimum value            = 8.455048645702544
FWHM median value             = 8.66364996215663
FWHM maximum value            = 9.282869490900032
Minimum ALE score             = 1.19E-43
Maximum ALE score             = 0.026496615

P Values: Eickhoff (HBM, 2009)
File of P values              = rois_resilience_rs-MRI_p001_FWE05_P.nii
Minimum P value               = 4.3374538E-8

Thresholding:
Threshold Method              = Cluster-level Inference
Thresholding Value            = 0.05
Thresholding Permutations     = 1000
Cluster-Forming Method        = Uncorrected P value
Cluster-Forming Value         = 0.001
Volume > Threshold            = 2680 mm^3
Chosen min. cluster size      = 600 mm^3
Thresholded ALE image         = rois_resilience_rs-MRI_p001_FWE05_C05_1k_ALE.nii

Cluster Analysis:
 #1: 1232 mm^3 from (-28,-18,-24) to (-18,-2,-10) centered at (-24.6,-8.6,-18.1) with 1 peaks
     with a max value of 0.0225 ALE, 7.3389305E-7 P, 4.82 Z at (-24,-6,-18) 
   Labels: (Gray Matter only)
     Hemisphere: 100% Left Cerebrum
     Lobe: 92.3% Limbic Lobe, 7.7% Sub-lobar
     Gyrus: 92.3% Parahippocampal Gyrus, 4.4% Lentiform Nucleus
     Cell Type: 85.7% Amygdala, 7.7% Hippocampus, 3.3% Lateral Globus Pallidus, 1.1% Brodmann area 28, 1.1% Brodmann area 34, 1.1% Putamen

 #2: 848 mm^3 from (16,-10,-22) to (28,-2,-10) centered at (22,-6.2,-15.8) with 1 peaks
     with a max value of 0.0227 ALE, 6.1928796E-7 P, 4.85 Z at (20,-6,-16) 
   Labels: (Gray Matter only)
     Hemisphere: 100% Right Cerebrum
     Lobe: 79.6% Limbic Lobe, 20.4% Sub-lobar
     Gyrus: 79.6% Parahippocampal Gyrus, 10.2% Lentiform Nucleus
     Cell Type: 79.6% Amygdala, 10.2% Brodmann area 28, 6.1% Lateral Globus Pallidus, 4.1% Medial Globus Pallidus

 #3: 600 mm^3 from (-36,20,44) to (-28,28,52) centered at (-31.7,23.8,48.2) with 1 peaks
     with a max value of 0.0265 ALE, 4.3374538E-8 P, 5.35 Z at (-32,24,48) 
   Labels: (Gray Matter only)
     Hemisphere: 100% Left Cerebrum
     Lobe: 100% Frontal Lobe
     Gyrus: 54.2% Middle Frontal Gyrus, 45.8% Superior Frontal Gyrus
     Cell Type: 79.2% Brodmann area 8, 20.8% Brodmann area 6


Experiment Table:
[ 3 0 0 0 0 0 0 0 0 0 0 0 0 0 1 0 0 0 0 0 0 0 1 0 0 0 0 1 0 0 0 0 0 1 ]
[ 3 0 0 0 0 0 0 1 0 0 0 0 0 0 1 0 0 0 0 0 0 0 0 0 0 0 0 0 0 0 0 0 0 0 ]
[ 0 0 0 0 0 1 0 0 0 0 0 0 0 0 0 0 0 0 1 0 1 0 0 0 0 0 0 0 0 0 0 0 0 0 ]

Contributors to cluster #1
3 foci from Leaver 2018 
1 foci from Reference=MNI  Singh 2018 
1 foci from Reference=MNI  Dolcos 2021 
1 foci from Reference=MNI  Sripada 2012 
1 foci from Reference=MNI  Admon 2009 

Contributors to cluster #2
3 foci from Leaver 2018 
1 foci from Reference=Talairach  Keynan 2019 
1 foci from Reference=MNI  Singh 2018 

Contributors to cluster #3
1 foci from Reference=Talairach  Bolwerk 2014 
1 foci from Reference=MNI  Miller 2018 
1 foci from Reference=MNI  Miller 2021 
