# Supplementary material for: Neuroimaging correlates of psychological resilience: an Open Science systematic review and meta-analysis
Source: Front Neuroimaging. 2025 May 13;4:1487888. doi: 10.3389/fnimg.2025.1487888 (PMC12106531; doi:10.3389/fnimg.2025.1487888)
Supplement: Supplementary file 4 [file Data_Sheet_4.zip › resilience_ALL_rs-MRI/rois_resilience_rs-MRI_p001_FWE05_C05_1k_peaks.xls]

Cluster #	x	y	z	ALE	P	Z	Label (Nearest Gray Matter within 5mm)
1	-24	-6	-18	0.022486115	7.3389305E-7	4.815589	Left Cerebrum.Limbic Lobe.Parahippocampal Gyrus.Gray Matter.Amygdala
2	20	-6	-16	0.022746032	6.1928796E-7	4.8493824	Right Cerebrum.Limbic Lobe.Parahippocampal Gyrus.Gray Matter.Amygdala
3	-32	24	48	0.026496615	4.3374538E-8	5.3525352	Left Cerebrum.Frontal Lobe.Middle Frontal Gyrus.Gray Matter.Brodmann area 8
