# Supplementary material for: Neuroimaging correlates of psychological resilience: an Open Science systematic review and meta-analysis
Source: Front Neuroimaging. 2025 May 13;4:1487888. doi: 10.3389/fnimg.2025.1487888 (PMC12106531; doi:10.3389/fnimg.2025.1487888)
Supplement: Supplementary file 4 [file Data_Sheet_4.zip › resilience_ALL_sMRI/rois_resilience_sMRI_p001_FWE05_C05_1k_clust.txt]

Mask:
Reference Space               = MNI152
Dimensions                    = 91x109x91
Number of within-brain voxels = 228483
Mask Size                     = More Conservative (Smaller)

Foci:
Coordinate System             = MNI
File of foci coordinates      = rois_resilience_sMRI.txt
Number of foci                = 127
Number of experiments         = 34
Total number of subjects      = 3245

ALE - Random Effects, Turkeltaub Non-Additive (HBM, 2012):
File of ALE voxels            = rois_resilience_sMRI_p001_FWE05_ALE.nii
FWHM minimum value            = 8.448824531907654
FWHM median value             = 8.692140864043681
FWHM maximum value            = 9.241242951547518
Minimum ALE score             = 3.5587707E-28
Maximum ALE score             = 0.02450064

P Values: Eickhoff (HBM, 2009)
File of P values              = rois_resilience_sMRI_p001_FWE05_P.nii
Minimum P value               = 8.130621E-8

Thresholding:
Threshold Method              = Cluster-level Inference
Thresholding Value            = 0.05
Thresholding Permutations     = 1000
Cluster-Forming Method        = Uncorrected P value
Cluster-Forming Value         = 0.001
Volume > Threshold            = 2616 mm^3
Chosen min. cluster size      = 504 mm^3
Thresholded ALE image         = rois_resilience_sMRI_p001_FWE05_C05_1k_ALE.nii

Cluster Analysis:
 #1: 1424 mm^3 from (-4,38,6) to (8,50,20) centered at (2.3,43.3,13.6) with 2 peaks
     with a max value of 0.0245 ALE, 8.130621E-8 P, 5.24 Z at (4,42,16) 
   Labels: (Gray Matter only)
     Hemisphere: 59.3% Right Cerebrum, 40.7% Left Cerebrum
     Lobe: 94.4% Limbic Lobe, 5.6% Frontal Lobe
     Gyrus: 94.4% Anterior Cingulate, 5.6% Medial Frontal Gyrus
     Cell Type: 94.4% Brodmann area 32, 5.6% Brodmann area 9

 #2: 624 mm^3 from (-24,-8,-28) to (-16,10,-20) centered at (-20.4,2.2,-24.3) with 1 peaks
     with a max value of 0.014 ALE, 1.1022442E-4 P, 3.69 Z at (-20,6,-26) 
   Labels: (Gray Matter only)
     Hemisphere: 100% Left Cerebrum
     Lobe: 96% Limbic Lobe, 4% Frontal Lobe
     Gyrus: 62% Parahippocampal Gyrus, 34% Uncus, 4% Inferior Frontal Gyrus
     Cell Type: 66% Brodmann area 34, 22% Amygdala, 8% Brodmann area 28, 4% Brodmann area 47

 #3: 568 mm^3 from (-42,4,-10) to (-34,14,0) centered at (-37.5,10.1,-4.2) with 1 peaks
     with a max value of 0.0169 ALE, 1.7407621E-5 P, 4.14 Z at (-38,8,-4) 
   Labels: (Gray Matter only)
     Hemisphere: 100% Left Cerebrum
     Lobe: 100% Sub-lobar
     Gyrus: 75% Claustrum, 25% Insula
     Cell Type: 25% Brodmann area 13


Experiment Table:
[ 1 0 0 0 0 1 0 0 1 0 0 0 0 0 1 0 0 0 0 0 0 0 1 0 0 1 0 0 0 0 0 0 0 0 ]
[ 0 0 0 0 0 0 0 0 0 0 0 0 0 0 0 1 0 0 1 0 0 0 0 0 0 0 0 0 0 1 0 0 1 0 ]
[ 0 0 0 0 0 0 0 0 1 0 0 0 0 0 0 0 0 0 1 0 0 0 0 0 0 0 0 0 0 0 1 0 0 0 ]

Contributors to cluster #1
1 foci from Amico 2011 
1 foci from Reference=Talairach  Chen 2006 
1 foci from Reference=MNI  Kasai 2008 
1 foci from Reference=MNI  Bryant 2008 
1 foci from Reference=MNI  Borgwardt 2010 
1 foci from Reference=Talairach  Boos 2012 

Contributors to cluster #2
1 foci from Reference=MNI  Zhang 2011 
1 foci from Reference=MNI  O'Doherty 2017 
1 foci from Reference=MNI  Mechelli 2011 
1 foci from Reference=MNI  Cropley 2016 

Contributors to cluster #3
1 foci from Reference=MNI  Kasai 2008 
1 foci from Reference=MNI  O'Doherty 2017 
1 foci from Reference=MNI  Tognin 2014 
