# Supplementary material for: Neuroimaging correlates of psychological resilience: an Open Science systematic review and meta-analysis
Source: Front Neuroimaging. 2025 May 13;4:1487888. doi: 10.3389/fnimg.2025.1487888 (PMC12106531; doi:10.3389/fnimg.2025.1487888)
Supplement: Supplementary file 4 [file Data_Sheet_4.zip › resilience_ALL_sMRI/rois_resilience_sMRI_p001_FWE05_C05_1k_peaks.xls]

Cluster #	x	y	z	ALE	P	Z	Label (Nearest Gray Matter within 5mm)
1	4	42	16	0.02450064	8.130621E-8	5.2377076	Right Cerebrum.Limbic Lobe.Anterior Cingulate.Gray Matter.Brodmann area 32
1	2	44	12	0.023385232	1.8055069E-7	5.088424	Left Cerebrum.Limbic Lobe.Anterior Cingulate.Gray Matter.Brodmann area 32
2	-20	6	-26	0.014045428	1.1022442E-4	3.694352	Left Cerebrum.Limbic Lobe.Uncus.Gray Matter.Brodmann area 34
3	-38	8	-4	0.01689171	1.7407621E-5	4.139445	Left Cerebrum.Sub-lobar.Claustrum.Gray Matter.*
