# Supplementary material for: Neuroimaging correlates of psychological resilience: an Open Science systematic review and meta-analysis
Source: Front Neuroimaging. 2025 May 13;4:1487888. doi: 10.3389/fnimg.2025.1487888 (PMC12106531; doi:10.3389/fnimg.2025.1487888)
Supplement: Supplementary file 4 [file Data_Sheet_4.zip › resilience_ALL_t-fMRI/rois_resilience_t-fMRI_p001_FWE05_C05_1k_clust.txt]

Mask:
Reference Space               = MNI152
Dimensions                    = 91x109x91
Number of within-brain voxels = 228483
Mask Size                     = More Conservative (Smaller)

Foci:
Coordinate System             = MNI
File of foci coordinates      = rois_resilience_t-fMRI.txt
Number of foci                = 188
Number of experiments         = 65
Total number of subjects      = 7208

ALE - Random Effects, Turkeltaub Non-Additive (HBM, 2012):
File of ALE voxels            = rois_resilience_t-fMRI_p001_FWE05_ALE.nii
FWHM minimum value            = 8.420597669625517
FWHM median value             = 8.687683024664791
FWHM maximum value            = 9.574940482272122
Minimum ALE score             = 1.4E-45
Maximum ALE score             = 0.044934776

P Values: Eickhoff (HBM, 2009)
File of P values              = rois_resilience_t-fMRI_p001_FWE05_P.nii
Minimum P value               = 2.3119538E-13

Thresholding:
Threshold Method              = Cluster-level Inference
Thresholding Value            = 0.05
Thresholding Permutations     = 1000
Cluster-Forming Method        = Uncorrected P value
Cluster-Forming Value         = 0.001
Volume > Threshold            = 4480 mm^3
Chosen min. cluster size      = 680 mm^3
Thresholded ALE image         = rois_resilience_t-fMRI_p001_FWE05_C05_1k_ALE.nii

Cluster Analysis:
 #1: 2376 mm^3 from (14,-12,-22) to (34,0,-10) centered at (22.7,-5.3,-15.7) with 1 peaks
     with a max value of 0.0449 ALE, 2.3119538E-13 P, 7.24 Z at (22,-6,-16) 
   Labels: (Gray Matter only)
     Hemisphere: 100% Right Cerebrum
     Lobe: 67.2% Limbic Lobe, 32.8% Sub-lobar
     Gyrus: 67.2% Parahippocampal Gyrus, 23.8% Lentiform Nucleus
     Cell Type: 64.8% Amygdala, 9.8% Lateral Globus Pallidus, 7.4% Brodmann area 28, 7.4% Medial Globus Pallidus, 6.6% Putamen, 4.1% Brodmann area 34

 #2: 1376 mm^3 from (-30,-12,-28) to (-18,4,-12) centered at (-23.5,-3,-18.1) with 1 peaks
     with a max value of 0.0242 ALE, 5.413128E-7 P, 4.88 Z at (-24,-4,-18) 
   Labels: (Gray Matter only)
     Hemisphere: 100% Left Cerebrum
     Lobe: 96.6% Limbic Lobe, 3.4% Sub-lobar
     Gyrus: 95.5% Parahippocampal Gyrus, 1.1% Uncus, 1.1% Lentiform Nucleus
     Cell Type: 84.3% Amygdala, 12.4% Brodmann area 34, 2.2% Brodmann area 28, 1.1% Putamen

 #3: 728 mm^3 from (30,22,-14) to (40,32,-4) centered at (34.4,26.4,-8.4) with 1 peaks
     with a max value of 0.0334 ALE, 1.0284575E-9 P, 5.99 Z at (34,26,-8) 
   Labels: (Gray Matter only)
     Hemisphere: 100% Right Cerebrum
     Lobe: 80% Sub-lobar, 20% Frontal Lobe
     Gyrus: 60% Insula, 20% Inferior Frontal Gyrus, 20% Claustrum
     Cell Type: 40% Brodmann area 47, 33.3% Brodmann area 13


Experiment Table:
[ 1 0 0 0 0 0 1 0 0 1 0 0 0 0 0 1 0 0 0 1 0 1 0 0 0 0 0 0 1 0 0 0 1 0 0 0 0 0 0 0 0 0 0 1 0 0 1 0 0 0 0 0 0 0 0 0 0 0 0 0 0 0 0 0 0 ]
[ 0 0 0 0 0 0 0 0 0 1 0 0 0 0 0 1 0 0 0 0 0 1 0 0 0 1 0 0 1 0 0 0 0 0 0 0 0 0 0 0 0 0 0 0 0 0 0 1 0 0 0 0 0 0 0 0 0 0 0 0 0 0 0 0 0 ]
[ 0 0 0 0 0 0 0 0 0 0 0 0 0 0 0 0 0 0 0 0 0 0 0 0 0 0 0 0 0 0 0 0 0 0 1 0 0 0 0 0 0 0 1 0 0 0 0 0 1 0 1 0 0 0 0 0 0 0 0 0 0 0 0 0 0 ]

Contributors to cluster #1
1 foci from Reynaud 2013 
1 foci from Reference=Talairach  Keynan 2019 
1 foci from Reference=MNI  Wackerhagen 2020 
1 foci from Reference=MNI  Grueschow 2021 
1 foci from Reference=MNI  Zhou 2008 
1 foci from Reference=MNI  Schweizer 2016 
1 foci from Reference=MNI  Demers 2018 
1 foci from Reference=MNI  Nelson 2016 
1 foci from Reference=MNI  Linke 2012 
1 foci from Reference=MNI  Koch 2017 

Contributors to cluster #2
1 foci from Reference=MNI  Wackerhagen 2020 
1 foci from Reference=MNI  Grueschow 2021 
1 foci from Reference=MNI  Schweizer 2016 
1 foci from Reference=MNI  Ganzel 2008 
1 foci from Reference=MNI  Demers 2018 
1 foci from Reference=MNI  Koch 2016 

Contributors to cluster #3
1 foci from Reference=MNI  Falconer 2006 
1 foci from Reference=Talairach  Pompei 2011 
1 foci from Reference=Talairach  Pompei 2011 
1 foci from Reference=Talairach  Frangou 2012 
