# Supplementary material for: Neuroimaging correlates of psychological resilience: an Open Science systematic review and meta-analysis
Source: Front Neuroimaging. 2025 May 13;4:1487888. doi: 10.3389/fnimg.2025.1487888 (PMC12106531; doi:10.3389/fnimg.2025.1487888)
Supplement: Supplementary file 4 [file Data_Sheet_4.zip › resilience_ALL_t-fMRI/rois_resilience_t-fMRI_p001_FWE05_C05_1k_peaks.xls]

Cluster #	x	y	z	ALE	P	Z	Label (Nearest Gray Matter within 5mm)
1	22	-6	-16	0.044934776	2.3119538E-13	7.2361784	Right Cerebrum.Limbic Lobe.Parahippocampal Gyrus.Gray Matter.Amygdala
2	-24	-4	-18	0.02421183	5.413128E-7	4.8760114	Left Cerebrum.Limbic Lobe.Parahippocampal Gyrus.Gray Matter.Amygdala
3	34	26	-8	0.033404585	1.0284575E-9	5.9933333	Right Cerebrum.Sub-lobar.Insula.Gray Matter.Brodmann area 13
